# Supplementary material for: Comparative transcriptome analysis of differentially expressed genes of Medicago falcata L. breeding lines response to saline-alkaline stress
Source: BMC Plant Biol. 2025 May 13;25:623. doi: 10.1186/s12870-025-06599-3 (PMC12070579; doi:10.1186/s12870-025-06599-3)
Supplement: Supplementary file 1 — Additional file 1: Table S1. qRT-PCR primer of genes selected for RNA-seq data confirmation. [file 12870_2025_6599_MOESM1_ESM.xlsx]

## Sheet: Sheet1
Table S1 Primers used for qRT-PCR in this study.
Number	Gene id	Forward primer (5'-3')	Reverse primer (5'-3')
1	Ms.gene64536	TATAAGGCGCGCTAAGGGTG	AGACGATGCTTCAACAGCCA
2	Ms.gene76249	CATGACAAGCTGTTCGAGCG	TCCCATTCAGCCAATCCACC
3	Ms.gene049843	TTCTGGCGGTTCAGACTCAC	CAATCGGCATGATCGGAGGA
4	Ms.gene002528	TACCACATAGGAACCACCAC	CAACAGTTTCAGCAGGGA
5	Ms.gene041795	ACCTAGCACAACCGACTT	TACTCCACGAATCCATCC
6	Ms.gene009662	TGAGGCTAATGGAAATGA	AGACGCCCAATAGTGATA
7	Ms.gene008990	TACAAGGGCTGGAATCGT	TAGCATCCCAACCCATAA
8	Ms.gene98148	TCATGGTCCTTCTCCCTA	GTGATTGTCCTCCTCTGG
9	Ms.gene21870	TAGACTAGGGAAGGAGGC	GACCACGAAATGTGACTG
10	β－actin	TTTGAGACTTTCAATGTGCCCGC	AGCATGTGGGAGTGCATAACCCT
