# Supplementary material for: Comparative transcriptome analysis of differentially expressed genes of Medicago falcata L. breeding lines response to saline-alkaline stress
Source: BMC Plant Biol. 2025 May 13;25:623. doi: 10.1186/s12870-025-06599-3 (PMC12070579; doi:10.1186/s12870-025-06599-3)
Supplement: Supplementary file 2 — Additional file 2: Table S2. Overview of the quality of the sequence data obtained by RNA-seq sequencing. [file 12870_2025_6599_MOESM2_ESM.xlsx]

## Sheet: Sheet1
Table S2. Summary of sequencing data quality
Sample	Clean reads	Clean bases	Q30(%)	GC content(%)
LM18_0h_rep1	61089250	8960617551	93.76	42.76
LM18_0h_rep2	51588014	7608143446	93.79	41.78
LM18_0h_rep3	41780018	6182586652	94.04	42.72
LM18_1h_rep1	49484178	7292041671	93.72	42.19
LM18_1h_rep2	58256476	8566012403	93.74	42.04
LM18_1h_rep3	48626464	7,22,7854,955	93.4	42.65
LM18_6h_rep1	50004340	7369619259	93.73	42.53
LM18_6h_rep2	51566074	7581189666	93.36	42.27
LM18_6h_rep3	60075918	8847844091	93.48	42.4
LM18_12h_rep1	55069012	8052547918	94.03	42.37
LM18_12h_rep2	55887058	8201232136	93.66	42.45
LM18_12h_rep3	55625882	8104383258	93.8	42.15
HL_0h_rep1	56149974	8141389153	93.93	42.65
HL_0h_rep2	48833044	7158105668	93.96	42.72
HL_0h_rep3	53673092	7827287518	93.55	42.53
HL_1h_rep1	44871836	6559082280	93.3	42.28
HL_1h_rep2	44803354	6606464738	93.44	42.7
HL_1h_rep3	44395784	6526208210	93.52	42.11
HL_6h_rep1	57095482	8304956581	93.48	42.28
HL_6h_rep2	50236316	7342359191	93.69	42.5
HL_6h_rep3	53266398	7823403625	93.46	42.48
HL_12h_rep1	44587986	6552941263	93.86	42.16
HL_12h_rep2	60935876	8861180497	93.91	42.41
HL_12h_rep3	53924580	7904344802	93.56	42.1
