# Supplementary material for: Comparative transcriptome analysis of differentially expressed genes of Medicago falcata L. breeding lines response to saline-alkaline stress
Source: BMC Plant Biol. 2025 May 13;25:623. doi: 10.1186/s12870-025-06599-3 (PMC12070579; doi:10.1186/s12870-025-06599-3)
Supplement: Supplementary file 5 — Additional file 5: Table S3. Summary table of the top 10 up-regulated genes in LM18 and HL. [file 12870_2025_6599_MOESM5_ESM.xlsx]

## Sheet: LM18
Gene ID	Log2FC	Padjust	Significant	Regulate
MS.gene54593	15.4278	1.17676e-06	yes	up
MS.gene07397	12.8004	3.80548e-15	yes	up
MS.gene79577	12.7447	5.82197e-12	yes	up
MS.gene047995	12.5885	1.37563e-11	yes	up
MS.gene64519	12.3513	8.8964e-17	yes	up
MS.gene026781	12.0774	1.56744e-10	yes	up
MS.gene069486	12.074	1.00822e-11	yes	up
MS.gene58003	12.0336	0.0292178	yes	up
MS.gene26542	11.8418	7.09201e-11	yes	up
MS.gene038093	11.8285	1.29977e-12	yes	up

## Sheet: HL
Gene ID	Log2FC	Padjust	Significant	Regulate
MS.gene028321	17.0807	1.19005e-31	yes	up
MS.gene31572	13.2221	6.90625e-05	yes	up
MS.gene41200	11.9326	4.92397e-09	yes	up
MS.gene074400	11.3721	7.12782e-13	yes	up
MS.gene043476	10.5375	9.02436e-05	yes	up
MS.gene016324	10.3381	4.46806e-06	yes	up
MS.gene034318	10.1772	4.0135e-07	yes	up
MS.gene58750	10.1228	0.00352947	yes	up
MS.gene014378	10.0656	7.98632e-05	yes	up
MS.gene25760	9.81712	4.32277e-08	yes	up
