# Supplementary material for: Comparative transcriptome analysis of differentially expressed genes of Medicago falcata L. breeding lines response to saline-alkaline stress
Source: BMC Plant Biol. 2025 May 13;25:623. doi: 10.1186/s12870-025-06599-3 (PMC12070579; doi:10.1186/s12870-025-06599-3)
Supplement: Supplementary file 6 — Additional file 6: Table S4. GO functional annotation of LM18 differentially expressed genes. [file 12870_2025_6599_MOESM6_ESM.xlsx]

## Sheet: Sheet1
Number	GO ID	Term Type	Description	Rich factor	Padjust	Gene_ids
265	GO:0009628	BP	response to abiotic stimulus	0.097786	9.19e-05	MS.gene023982;MS.gene03724;MS.gene27353;MS.gene061977;MS.gene64487;MS.gene020995;MS.gene032139;MS.gene046926;MS.gene074602;MS.gene000927;MS.gene30298;MS.gene25011;MS.gene32780;MS.gene025037;MS.gene050511;MS.gene88223;MS.gene051547;MS.gene54590;MS.gene54591;MS.gene54593;MS.gene96237;MS.gene012689;MS.gene07109;MS.gene23329;MS.gene63725;MS.gene09398;MS.gene047833;MS.gene066800;MS.gene04432;MS.gene04…
237	GO:0042221	BP	response to chemical	0.0704309	0.00264767	MS.gene42490;MS.gene70164;MS.gene072429;MS.gene27353;MS.gene007390;MS.gene061977;MS.gene49083;MS.gene95940;MS.gene25076;MS.gene32989;MS.gene32780;MS.gene30537;MS.gene28125;MS.gene019910;MS.gene021431;MS.gene36361;MS.gene79835;MS.gene88223;MS.gene48920;MS.gene003308;MS.gene81790;MS.gene061511;MS.gene47566;MS.gene82831;MS.gene74143;MS.gene06117;MS.gene010177;MS.gene07109;MS.gene046926;MS.gene062725…
154	GO:0009605	BP	response to external stimulus	0.0723005	0.00860759	MS.gene03724;MS.gene75636;MS.gene00824;MS.gene01478;MS.gene046926;MS.gene046920;MS.gene046918;MS.gene006518;MS.gene065181;MS.gene92339;MS.gene81790;MS.gene008061;MS.gene037807;MS.gene012689;MS.gene026019;MS.gene63725;MS.gene09398;MS.gene036367;MS.gene70153;MS.gene33726;MS.gene000818;MS.gene027357;MS.gene016036;MS.gene002960;MS.gene050467;MS.gene031396;MS.gene54023;MS.gene25476;MS.gene79184;MS.gen…
151	GO:0009607	BP	response to biotic stimulus	0.0851664	8.93e-05	MS.gene00217;MS.gene75636;MS.gene00218;MS.gene01478;MS.gene041632;MS.gene67016;MS.gene046918;MS.gene059047;MS.gene059045;MS.gene059043;MS.gene09011;MS.gene006518;MS.gene030553;MS.gene51295;MS.gene027357;MS.gene037807;MS.gene012689;MS.gene004143;MS.gene059191;MS.gene03498;MS.gene33726;MS.gene071839;MS.gene071838;MS.gene030549;MS.gene050467;MS.gene058177;MS.gene058176;MS.gene058171;MS.gene058170;MS…
122	GO:1901700	BP	response to oxygen-containing compound	0.0897719	8.3e-05	MS.gene27353;MS.gene061977;MS.gene49083;MS.gene32780;MS.gene55745;MS.gene36361;MS.gene90720;MS.gene88223;MS.gene003308;MS.gene71622;MS.gene010177;MS.gene07109;MS.gene046926;MS.gene062725;MS.gene04432;MS.gene77048;MS.gene33726;MS.gene04431;MS.gene057171;MS.gene54023;MS.gene015187;MS.gene79835;MS.gene012327;MS.gene058678;MS.gene33026;MS.gene025801;MS.gene036293;MS.gene014992;MS.gene47348;MS.gene073…
119	GO:0009314	BP	response to radiation	0.111215	7.59e-05	MS.gene061977;MS.gene64487;MS.gene053912;MS.gene000927;MS.gene30298;MS.gene25011;MS.gene025037;MS.gene008062;MS.gene008061;MS.gene96237;MS.gene71447;MS.gene81230;MS.gene67013;MS.gene03545;MS.gene08487;MS.gene03267;MS.gene28137;MS.gene65534;MS.gene28334;MS.gene96611;MS.gene68190;MS.gene023132;MS.gene20446;MS.gene033631;MS.gene97908;MS.gene59286;MS.gene22558;MS.gene72452;MS.gene012982;MS.gene24080;…
116	GO:0006979	BP	response to oxidative stress	0.10131	8.24e-05	MS.gene03134;MS.gene071927;MS.gene92636;MS.gene061977;MS.gene007821;MS.gene32780;MS.gene90720;MS.gene061511;MS.gene010177;MS.gene056074;MS.gene04432;MS.gene75231;MS.gene049483;MS.gene42084;MS.gene050392;MS.gene012327;MS.gene007305;MS.gene67493;MS.gene036293;MS.gene049374;MS.gene42017;MS.gene014992;MS.gene003286;MS.gene44482;MS.gene95891;MS.gene017207;MS.gene87055;MS.gene52384;MS.gene30913;MS.gene…
115	GO:0009416	BP	response to light stimulus	0.112305	8.3e-05	MS.gene061977;MS.gene64487;MS.gene053912;MS.gene000927;MS.gene30298;MS.gene25011;MS.gene025037;MS.gene008062;MS.gene008061;MS.gene96237;MS.gene83781;MS.gene81230;MS.gene67013;MS.gene03545;MS.gene08487;MS.gene03267;MS.gene28137;MS.gene25476;MS.gene28334;MS.gene96611;MS.gene68190;MS.gene023132;MS.gene20446;MS.gene033631;MS.gene97908;MS.gene59286;MS.gene22558;MS.gene72452;MS.gene012982;MS.gene24080;…
110	GO:0051707	BP	response to other organism	0.0727032	0.0321799	MS.gene75636;MS.gene01478;MS.gene046918;MS.gene006518;MS.gene030553;MS.gene51295;MS.gene027357;MS.gene037807;MS.gene012689;MS.gene004143;MS.gene03498;MS.gene33726;MS.gene016036;MS.gene030549;MS.gene050467;MS.gene79184;MS.gene036367;MS.gene73679;MS.gene011756;MS.gene91381;MS.gene32021;MS.gene002179;MS.gene015555;MS.gene09011;MS.gene008848;MS.gene56836;MS.gene86504;MS.gene80531;MS.gene072306;MS.gen…
110	GO:0043207	BP	response to external biotic stimulus	0.0723208	0.0380948	MS.gene75636;MS.gene01478;MS.gene046918;MS.gene006518;MS.gene030553;MS.gene51295;MS.gene027357;MS.gene037807;MS.gene012689;MS.gene004143;MS.gene03498;MS.gene33726;MS.gene016036;MS.gene030549;MS.gene050467;MS.gene79184;MS.gene036367;MS.gene73679;MS.gene011756;MS.gene91381;MS.gene32021;MS.gene002179;MS.gene015555;MS.gene09011;MS.gene008848;MS.gene56836;MS.gene86504;MS.gene80531;MS.gene072306;MS.gen…
94	GO:0098542	BP	defense response to other organism	0.0786611	0.00714392	MS.gene75636;MS.gene01478;MS.gene046918;MS.gene006518;MS.gene030553;MS.gene51295;MS.gene027357;MS.gene037807;MS.gene012689;MS.gene004143;MS.gene03498;MS.gene016036;MS.gene030549;MS.gene050467;MS.gene79184;MS.gene036367;MS.gene73679;MS.gene011756;MS.gene91381;MS.gene32021;MS.gene002179;MS.gene015555;MS.gene09011;MS.gene56836;MS.gene86504;MS.gene80531;MS.gene072306;MS.gene72698;MS.gene000820;MS.gen…
94	GO:0006955	BP	immune response	0.0786611	0.00714392	MS.gene75636;MS.gene01478;MS.gene046918;MS.gene006518;MS.gene030553;MS.gene51295;MS.gene027357;MS.gene037807;MS.gene012689;MS.gene004143;MS.gene03498;MS.gene016036;MS.gene030549;MS.gene050467;MS.gene79184;MS.gene036367;MS.gene73679;MS.gene011756;MS.gene91381;MS.gene32021;MS.gene002179;MS.gene015555;MS.gene09011;MS.gene56836;MS.gene86504;MS.gene80531;MS.gene072306;MS.gene72698;MS.gene000820;MS.gen…
91	GO:0048583	BP	regulation of response to stimulus	0.0786517	0.00886627	MS.gene43661;MS.gene011425;MS.gene75636;MS.gene74529;MS.gene28132;MS.gene24789;MS.gene36282;MS.gene32989;MS.gene54192;MS.gene09703;MS.gene030553;MS.gene66476;MS.gene70153;MS.gene030549;MS.gene055499;MS.gene24493;MS.gene026959;MS.gene002723;MS.gene95812;MS.gene07343;MS.gene73679;MS.gene074449;MS.gene61320;MS.gene90460;MS.gene072032;MS.gene041931;MS.gene85363;MS.gene75427;MS.gene045310;MS.gene05243…
85	GO:0010035	BP	response to inorganic substance	0.10083	7.81e-05	MS.gene048817;MS.gene04432;MS.gene52384;MS.gene57304;MS.gene44613;MS.gene49789;MS.gene56757;MS.gene75850;MS.gene067749;MS.gene061977;MS.gene05474;MS.gene029069;MS.gene33026;MS.gene94044;MS.gene073327;MS.gene051578;MS.gene80323;MS.gene061470;MS.gene26363;MS.gene04069;MS.gene015446;MS.gene32780;MS.gene044508;MS.gene28125;MS.gene021431;MS.gene067863;MS.gene79835;MS.gene88223;MS.gene21160;MS.gene0915…
75	GO:0009266	BP	response to temperature stimulus	0.0786988	0.0216173	MS.gene008848;MS.gene066508;MS.gene40453;MS.gene32806;MS.gene47348;MS.gene88891;MS.gene05548;MS.gene003642;MS.gene82351;MS.gene65534;MS.gene014992;MS.gene33026;MS.gene074602;MS.gene041094;MS.gene051578;MS.gene08822;MS.gene006231;MS.gene26363;MS.gene019953;MS.gene018149;MS.gene32780;MS.gene30537;MS.gene72412;MS.gene08572;MS.gene050511;MS.gene32011;MS.gene067949;MS.gene058423;MS.gene74655;MS.gene05…
70	GO:0006970	BP	response to osmotic stress	0.11236	7.03e-05	MS.gene04432;MS.gene003918;MS.gene49789;MS.gene27353;MS.gene54593;MS.gene061977;MS.gene57366;MS.gene003916;MS.gene003915;MS.gene57365;MS.gene032139;MS.gene33026;MS.gene051578;MS.gene26363;MS.gene32201;MS.gene32780;MS.gene08572;MS.gene067863;MS.gene052553;MS.gene051547;MS.gene068224;MS.gene058423;MS.gene54591;MS.gene073565;MS.gene071688;MS.gene058425;MS.gene41234;MS.gene012689;MS.gene056360;MS.gen…
65	GO:0009651	BP	response to salt stress	0.113636	7.55e-05	MS.gene04432;MS.gene003918;MS.gene49789;MS.gene27353;MS.gene54593;MS.gene061977;MS.gene57366;MS.gene003916;MS.gene003915;MS.gene57365;MS.gene032139;MS.gene33026;MS.gene051578;MS.gene26363;MS.gene32201;MS.gene32780;MS.gene067863;MS.gene052553;MS.gene051547;MS.gene068224;MS.gene058423;MS.gene54591;MS.gene073565;MS.gene071688;MS.gene058425;MS.gene41234;MS.gene012689;MS.gene056360;MS.gene056361;MS.ge…
54	GO:0009611	BP	response to wounding	0.142857	6.63e-05	MS.gene24789;MS.gene030732;MS.gene004813;MS.gene34720;MS.gene32201;MS.gene030209;MS.gene030208;MS.gene85363;MS.gene09703;MS.gene027460;MS.gene038093;MS.gene012194;MS.gene75427;MS.gene054280;MS.gene059717;MS.gene015369;MS.gene015368;MS.gene68409;MS.gene052553;MS.gene049843;MS.gene025386;MS.gene54192;MS.gene08265;MS.gene045066;MS.gene71446;MS.gene21514;MS.gene33726;MS.gene038231;MS.gene08572;MS.gen…
51	GO:0080134	BP	regulation of response to stress	0.0897887	0.00677399	MS.gene43661;MS.gene74529;MS.gene026959;MS.gene072032;MS.gene24789;MS.gene20887;MS.gene030209;MS.gene030208;MS.gene54192;MS.gene09703;MS.gene21515;MS.gene012194;MS.gene75426;MS.gene040116;MS.gene015369;MS.gene015368;MS.gene68409;MS.gene023768;MS.gene01487;MS.gene025386;MS.gene21514;MS.gene047311;MS.gene85363;MS.gene08265;MS.gene64536;MS.gene004184;MS.gene33170;MS.gene08572;MS.gene037141;MS.gene03…
48	GO:0033993	BP	response to lipid	0.0848057	0.0252641	MS.gene76542;MS.gene49083;MS.gene76249;MS.gene27353;MS.gene060469;MS.gene32201;MS.gene02105;MS.gene021902;MS.gene027460;MS.gene36361;MS.gene060569;MS.gene068224;MS.gene57031;MS.gene24409;MS.gene052553;MS.gene41234;MS.gene066844;MS.gene036893;MS.gene57131;MS.gene54708;MS.gene062725;MS.gene053055;MS.gene04432;MS.gene20167;MS.gene33726;MS.gene021399;MS.gene07109;MS.gene83825;MS.gene04069;MS.gene4142…
39	GO:0031347	BP	regulation of defense response	0.124601	8.3e-05	MS.gene43661;MS.gene33170;MS.gene023768;MS.gene24789;MS.gene20887;MS.gene030209;MS.gene030208;MS.gene54192;MS.gene09703;MS.gene21515;MS.gene012194;MS.gene010002;MS.gene040116;MS.gene015369;MS.gene015368;MS.gene68409;MS.gene047311;MS.gene85363;MS.gene08265;MS.gene025386;MS.gene21514;MS.gene07343;MS.gene026959;MS.gene015366;MS.gene85313;MS.gene002723;MS.gene046926;MS.gene95812;MS.gene051083;MS.gene…
37	GO:0010038	BP	response to metal ion	0.106322	0.00207167	MS.gene57304;MS.gene44613;MS.gene072429;MS.gene56757;MS.gene75850;MS.gene029069;MS.gene073327;MS.gene061470;MS.gene80323;MS.gene28125;MS.gene021431;MS.gene09158;MS.gene044509;MS.gene75688;MS.gene058563;MS.gene56760;MS.gene012909;MS.gene061922;MS.gene04431;MS.gene055139;MS.gene56722;MS.gene066539;MS.gene03261;MS.gene070645;MS.gene56762;MS.gene74184;MS.gene05625;MS.gene013539;MS.gene033007;MS.gene0…
36	GO:0000302	BP	response to reactive oxygen species	0.12766	9.3e-05	MS.gene52384;MS.gene49789;MS.gene012217;MS.gene45390;MS.gene061977;MS.gene33026;MS.gene94044;MS.gene073327;MS.gene051578;MS.gene64148;MS.gene26363;MS.gene32780;MS.gene90720;MS.gene051547;MS.gene035566;MS.gene058423;MS.gene058425;MS.gene063015;MS.gene042934;MS.gene04432;MS.gene27439;MS.gene04069;MS.gene88891;MS.gene05624;MS.gene32011;MS.gene010177;MS.gene30537;MS.gene012327;MS.gene056237;MS.gene62…
34	GO:0009409	BP	response to cold	0.0971429	0.0140957	MS.gene008848;MS.gene074602;MS.gene003642;MS.gene65534;MS.gene58042;MS.gene08572;MS.gene050511;MS.gene74655;MS.gene067949;MS.gene019953;MS.gene066844;MS.gene64536;MS.gene43917;MS.gene04432;MS.gene036721;MS.gene08489;MS.gene67013;MS.gene03545;MS.gene81069;MS.gene04069;MS.gene88891;MS.gene63460;MS.gene05624;MS.gene25009;MS.gene91733;MS.gene004143;MS.gene047833;MS.gene50707;MS.gene57145;MS.gene04984…
24	GO:0042542	BP	response to hydrogen peroxide	0.134831	0.000948556	MS.gene33026;MS.gene94044;MS.gene073327;MS.gene45392;MS.gene26363;MS.gene32780;MS.gene32011;MS.gene058423;MS.gene058425;MS.gene042934;MS.gene04432;MS.gene27439;MS.gene04069;MS.gene88891;MS.gene05624;MS.gene051547;MS.gene30537;MS.gene012327;MS.gene52384;MS.gene45390;MS.gene051578;MS.gene96318;MS.gene014992;MS.gene08338
17	GO:0009642	BP	response to light intensity	0.139344	0.00379204	MS.gene053449;MS.gene67013;MS.gene49789;MS.gene03545;MS.gene059717;MS.gene061977;MS.gene42589;MS.gene65534;MS.gene019953;MS.gene053912;MS.gene28137;MS.gene030732;MS.gene017812;MS.gene018915;MS.gene74655;MS.gene042677;MS.gene93362
16	GO:0071478	BP	cellular response to radiation	0.128	0.01554	MS.gene050902;MS.gene050323;MS.gene92668;MS.gene49789;MS.gene073800;MS.gene008062;MS.gene81746;MS.gene061977;MS.gene008061;MS.gene78576;MS.gene30890;MS.gene28137;MS.gene030732;MS.gene059717;MS.gene63955;MS.gene025037
15	GO:0009644	BP	response to high light intensity	0.234375	7.3e-05	MS.gene053449;MS.gene67013;MS.gene49789;MS.gene03545;MS.gene059717;MS.gene061977;MS.gene42589;MS.gene65534;MS.gene019953;MS.gene93362;MS.gene28137;MS.gene030732;MS.gene017812;MS.gene018915;MS.gene74655
15	GO:0045087	BP	innate immune response	0.114504	0.0388404	MS.gene70153;MS.gene77569;MS.gene73684;MS.gene030553;MS.gene75636;MS.gene73679;MS.gene90460;MS.gene045310;MS.gene014185;MS.gene030549;MS.gene003823;MS.gene004330;MS.gene06486;MS.gene041931;MS.gene09011
14	GO:0071482	BP	cellular response to light stimulus	0.130841	0.0161621	MS.gene050323;MS.gene92668;MS.gene49789;MS.gene073800;MS.gene008062;MS.gene81746;MS.gene061977;MS.gene008061;MS.gene30890;MS.gene28137;MS.gene030732;MS.gene059717;MS.gene63955;MS.gene025037
13	GO:0009637	BP	response to blue light	0.154762	0.0057304	MS.gene98047;MS.gene050323;MS.gene024197;MS.gene81746;MS.gene88891;MS.gene015646;MS.gene017249;MS.gene009651;MS.gene25476;MS.gene73745;MS.gene033631;MS.gene55026;MS.gene058551
11	GO:0009626	BP	plant-type hypersensitive response	0.192982	0.00241889	MS.gene70153;MS.gene73684;MS.gene75636;MS.gene004330;MS.gene73679;MS.gene77569;MS.gene014185;MS.gene030549;MS.gene030553;MS.gene045310;MS.gene09011
11	GO:0080167	BP	response to karrikin	0.141026	0.0236643	MS.gene036721;MS.gene57193;MS.gene03545;MS.gene008062;MS.gene008061;MS.gene88891;MS.gene20264;MS.gene93362;MS.gene58042;MS.gene018915;MS.gene015223
9	GO:0042149	BP	cellular response to glucose starvation	0.230769	0.0021437	MS.gene065181;MS.gene065183;MS.gene056046;MS.gene059855;MS.gene031396;MS.gene031397;MS.gene068788;MS.gene44108;MS.gene059853
9	GO:0070542	BP	response to fatty acid	0.1875	0.00857066	MS.gene027460;MS.gene33726;MS.gene27353;MS.gene052553;MS.gene32201;MS.gene51357;MS.gene51356;MS.gene062725;MS.gene24323
9	GO:0009753	BP	response to jasmonic acid	0.1875	0.00857066	MS.gene027460;MS.gene33726;MS.gene27353;MS.gene052553;MS.gene32201;MS.gene51357;MS.gene51356;MS.gene062725;MS.gene24323
9	GO:0071248	BP	cellular response to metal ion	0.183673	0.00976282	MS.gene044510;MS.gene033007;MS.gene072429;MS.gene044509;MS.gene044508;MS.gene78320;MS.gene066539;MS.gene012909;MS.gene75688
8	GO:0071277	BP	cellular response to calcium ion	0.2	0.00999386	MS.gene044510;MS.gene033007;MS.gene072429;MS.gene044509;MS.gene044508;MS.gene78320;MS.gene066539;MS.gene75688
8	GO:0051592	BP	response to calcium ion	0.2	0.00999386	MS.gene044510;MS.gene033007;MS.gene072429;MS.gene044509;MS.gene044508;MS.gene78320;MS.gene066539;MS.gene75688
7	GO:0080027	BP	response to herbivore	0.368421	0.000489303	MS.gene027460;MS.gene024567;MS.gene050532;MS.gene050467;MS.gene51357;MS.gene51356;MS.gene026019
7	GO:0009645	BP	response to low light intensity stimulus	0.28	0.00283679	MS.gene67013;MS.gene03545;MS.gene65534;MS.gene019953;MS.gene93362;MS.gene018915;MS.gene74655
7	GO:0010039	BP	response to iron ion	0.2	0.0176881	MS.gene021431;MS.gene31664;MS.gene56722;MS.gene56757;MS.gene013539;MS.gene56760;MS.gene56762
7	GO:0009269	BP	response to desiccation	0.189189	0.0235379	MS.gene023982;MS.gene88223;MS.gene058678;MS.gene016934;MS.gene067749;MS.gene79835;MS.gene048879
6	GO:0043200	BP	response to amino acid	0.4	0.000954564	MS.gene08572;MS.gene33726;MS.gene049843;MS.gene052553;MS.gene32201;MS.gene004143
6	GO:1901002	BP	positive regulation of response to salt stress	0.2	0.031629	MS.gene08572;MS.gene049843;MS.gene74529;MS.gene64536;MS.gene91733;MS.gene004143
5	GO:0071486	BP	cellular response to high light intensity	0.416667	0.00265692	MS.gene059717;MS.gene061977;MS.gene030732;MS.gene28137;MS.gene49789
5	GO:0071484	BP	cellular response to light intensity	0.416667	0.00265692	MS.gene059717;MS.gene061977;MS.gene030732;MS.gene28137;MS.gene49789
5	GO:0034644	BP	cellular response to UV	0.277778	0.015962	MS.gene059717;MS.gene061977;MS.gene030732;MS.gene28137;MS.gene49789
3	GO:0009961	BP	response to 1-aminocyclopropane-1-carboxylic acid	0.75	0.00511012	MS.gene32201;MS.gene33726;MS.gene052553
3	GO:1902065	BP	response to L-glutamate	0.75	0.00511012	MS.gene049843;MS.gene08572;MS.gene004143
3	GO:0080136	BP	priming of cellular response to stress	0.75	0.00511012	MS.gene049843;MS.gene08572;MS.gene004143
3	GO:0071492	BP	cellular response to UV-A	0.375	0.0422325	MS.gene059717;MS.gene28137;MS.gene030732
3	GO:0070141	BP	response to UV-A	0.375	0.0422325	MS.gene059717;MS.gene28137;MS.gene030732
