# Supplementary material for: Comparative transcriptome analysis of differentially expressed genes of Medicago falcata L. breeding lines response to saline-alkaline stress
Source: BMC Plant Biol. 2025 May 13;25:623. doi: 10.1186/s12870-025-06599-3 (PMC12070579; doi:10.1186/s12870-025-06599-3)
Supplement: Supplementary file 7 — Additional file 7: Table S5. GO functional annotation of HL differentially expressed genes. [file 12870_2025_6599_MOESM7_ESM.xlsx]

## Sheet: Sheet1
Number	GO ID	Term Type	Description	Rich factor	Padjust	Gene_ids
16	GO:0010200	BP	response to chitin	0.0893855	0.000688139	MS.gene82041;MS.gene38597;MS.gene86911;MS.gene001466;MS.gene012885;MS.gene24464;MS.gene015091;MS.gene021137;MS.gene45518;MS.gene94236;MS.gene060274;MS.gene31131;MS.gene82042;MS.gene052095;MS.gene82233;MS.gene031959
44	GO:0009314	BP	response to radiation	0.0411215	0.000688139	MS.gene81793;MS.gene010593;MS.gene64738;MS.gene59588;MS.gene046177;MS.gene79744;MS.gene20444;MS.gene004812;MS.gene20443;MS.gene62679;MS.gene031028;MS.gene77877;MS.gene071983;MS.gene057341;MS.gene034091;MS.gene74924;MS.gene058508;MS.gene015647;MS.gene053903;MS.gene27116;MS.gene026749;MS.gene97830;MS.gene056876;MS.gene65495;MS.gene031030;MS.gene028321;MS.gene062898;MS.gene32238;MS.gene036421;MS.gen…
42	GO:0009416	BP	response to light stimulus	0.0410156	0.000688518	MS.gene81793;MS.gene010593;MS.gene64738;MS.gene59588;MS.gene79744;MS.gene20444;MS.gene031027;MS.gene20443;MS.gene62679;MS.gene031028;MS.gene77877;MS.gene071983;MS.gene057341;MS.gene034091;MS.gene74924;MS.gene058508;MS.gene015647;MS.gene053903;MS.gene27116;MS.gene026749;MS.gene97830;MS.gene056876;MS.gene65495;MS.gene031030;MS.gene028321;MS.gene062898;MS.gene32238;MS.gene036421;MS.gene85274;MS.gene…
86	GO:0009628	BP	response to abiotic stimulus	0.0317343	0.000688518	MS.gene010593;MS.gene27116;MS.gene061261;MS.gene031027;MS.gene031028;MS.gene23355;MS.gene034091;MS.gene81793;MS.gene058508;MS.gene59588;MS.gene026749;MS.gene06976;MS.gene97830;MS.gene056442;MS.gene036766;MS.gene41649;MS.gene88784;MS.gene88785;MS.gene97931;MS.gene032681;MS.gene044277;MS.gene85274;MS.gene007228;MS.gene055706;MS.gene031033;MS.gene97588;MS.gene06041;MS.gene019960;MS.gene95302;MS.gene…
43	GO:1901700	BP	response to oxygen-containing compound	0.0316409	0.000688518	MS.gene37910;MS.gene46045;MS.gene015091;MS.gene04070;MS.gene016759;MS.gene016154;MS.gene012593;MS.gene012592;MS.gene070491;MS.gene031959;MS.gene071983;MS.gene035206;MS.gene38597;MS.gene86911;MS.gene82042;MS.gene012885;MS.gene24464;MS.gene050519;MS.gene57397;MS.gene93778;MS.gene31131;MS.gene82233;MS.gene030501;MS.gene26506;MS.gene82041;MS.gene021137;MS.gene45518;MS.gene56807;MS.gene79577;MS.gene06…
14	GO:0009639	BP	response to red or far red light	0.0642202	0.000740442	MS.gene97830;MS.gene010593;MS.gene64738;MS.gene59588;MS.gene79744;MS.gene058508;MS.gene057341;MS.gene32238;MS.gene052010;MS.gene053903;MS.gene062898;MS.gene046371;MS.gene95302;MS.gene85274
23	GO:1901698	BP	response to nitrogen compound	0.0425926	0.000864238	MS.gene37910;MS.gene015091;MS.gene016759;MS.gene070491;MS.gene031959;MS.gene82041;MS.gene38597;MS.gene86911;MS.gene82042;MS.gene012885;MS.gene24464;MS.gene81602;MS.gene31131;MS.gene82233;MS.gene035206;MS.gene021137;MS.gene45518;MS.gene79577;MS.gene060274;MS.gene052095;MS.gene001466;MS.gene94236;MS.gene021719
6	GO:0010167	BP	response to nitrate	0.125	0.00443723	MS.gene37910;MS.gene81602;MS.gene79577;MS.gene016759;MS.gene021719;MS.gene070491
21	GO:0080134	BP	regulation of response to stress	0.0369718	0.0069306	MS.gene057422;MS.gene25093;MS.gene88222;MS.gene09704;MS.gene025273;MS.gene64493;MS.gene25760;MS.gene044341;MS.gene030733;MS.gene38175;MS.gene89156;MS.gene38255;MS.gene053903;MS.gene051290;MS.gene47784;MS.gene81279;MS.gene32616;MS.gene044277;MS.gene028964;MS.gene54190;MS.gene051780
17	GO:0010243	BP	response to organonitrogen compound	0.0364807	0.0242561	MS.gene82041;MS.gene035206;MS.gene86911;MS.gene82042;MS.gene012885;MS.gene24464;MS.gene015091;MS.gene38597;MS.gene45518;MS.gene94236;MS.gene060274;MS.gene31131;MS.gene001466;MS.gene052095;MS.gene82233;MS.gene031959;MS.gene021137
13	GO:0031347	BP	regulation of defense response	0.0415335	0.0294261	MS.gene057422;MS.gene25093;MS.gene09704;MS.gene47784;MS.gene051290;MS.gene64493;MS.gene38175;MS.gene89156;MS.gene053903;MS.gene025273;MS.gene32616;MS.gene54190;MS.gene051780
