# Supplementary material for: Comparative transcriptome analysis of differentially expressed genes of Medicago falcata L. breeding lines response to saline-alkaline stress
Source: BMC Plant Biol. 2025 May 13;25:623. doi: 10.1186/s12870-025-06599-3 (PMC12070579; doi:10.1186/s12870-025-06599-3)
Supplement: Supplementary file 8 — Additional file 8: Table S6. KEGG functional annotation of LM18 differentially expressed genes. [file 12870_2025_6599_MOESM8_ESM.xlsx]

## Sheet: Sheet1
Num	Pathway id	Description	Database	Padjust	First Category	Second Category	Gene_ids
82	map00195	Photosynthesis	KEGG PATHWAY	1.02727e-33	Metabolism	Energy metabolism	MS.gene53061|MS.gene44977|MS.gene47889|MS.gene038025|MS.gene94829|MS.gene36317|MS.gene03847|MS.gene00629|MS.gene94806|MS.gene061853|MS.gene24025|MS.gene76500|MS.gene63538|MS.gene60403|MS.gene69798|MS.gene033375|MS.gene009484|MS.gene69357|MS.gene014852|MS.gene061340|MS.gene011898|MS.gene89545|MS.gene46952|MS.gene043393|MS.gene031277|MS.gene47951|MS.gene064800|MS.gene52799|MS.gene31724|MS.gene01915…
208	map00940	Phenylpropanoid biosynthesis	KEGG PATHWAY	3.70353e-30	Metabolism	Biosynthesis of other secondary metabolites	MS.gene03134|MS.gene058103|MS.gene071927|MS.gene35477|MS.gene62056|MS.gene049130|MS.gene86994|MS.gene032139|MS.gene75039|MS.gene37256|MS.gene85957|MS.gene065185|MS.gene048352|MS.gene061983|MS.gene061984|MS.gene66349|MS.gene54590|MS.gene54591|MS.gene95623|MS.gene54593|MS.gene042956|MS.gene38109|MS.gene65417|MS.gene93004|MS.gene70075|MS.gene21861|MS.gene71681|MS.gene019023|MS.gene58873|MS.gene58871…
49	map00196	Photosynthesis - antenna proteins	KEGG PATHWAY	5.36649e-30	Metabolism	Energy metabolism	MS.gene36470|MS.gene59286|MS.gene64487|MS.gene20445|MS.gene25011|MS.gene81230|MS.gene000927|MS.gene20443|MS.gene057416|MS.gene012982|MS.gene24080|MS.gene031028|MS.gene20444|MS.gene80303|MS.gene008069|MS.gene74655|MS.gene002189|MS.gene020993|MS.gene020995|MS.gene019953|MS.gene47833|MS.gene48506|MS.gene029939|MS.gene071930|MS.gene050986|MS.gene38214|MS.gene025268|MS.gene037454|MS.gene67013|MS.gene0…
102	map00941	Flavonoid biosynthesis	KEGG PATHWAY	5.94888e-26	Metabolism	Biosynthesis of other secondary metabolites	MS.gene058108|MS.gene024774|MS.gene024776|MS.gene036451|MS.gene22022|MS.gene064029|MS.gene053535|MS.gene60720|MS.gene60721|MS.gene60722|MS.gene91976|MS.gene91973|MS.gene65417|MS.gene21867|MS.gene90820|MS.gene029602|MS.gene90822|MS.gene44723|MS.gene44720|MS.gene44721|MS.gene49886|MS.gene71665|MS.gene013431|MS.gene73375|MS.gene046110|MS.gene77512|MS.gene38172|MS.gene21870|MS.gene021997|MS.gene02199…
75	map04712	Circadian rhythm - plant	KEGG PATHWAY	3.84884e-24	Organismal Systems	Environmental adaptation	MS.gene024388|MS.gene88887|MS.gene21755|MS.gene21084|MS.gene63559|MS.gene058108|MS.gene65256|MS.gene049833|MS.gene21752|MS.gene79744|MS.gene004135|MS.gene024774|MS.gene050829|MS.gene024776|MS.gene061735|MS.gene21751|MS.gene056313|MS.gene88886|MS.gene044399|MS.gene58413|MS.gene056311|MS.gene60720|MS.gene60721|MS.gene60722|MS.gene88888|MS.gene050702|MS.gene015646|MS.gene050697|MS.gene025856|MS.gene…
96	map00710	Carbon fixation in photosynthetic organisms	KEGG PATHWAY	2.61972e-23	Metabolism	Energy metabolism	MS.gene047105|MS.gene062925|MS.gene062923|MS.gene23352|MS.gene67875|MS.gene27681|MS.gene028030|MS.gene58416|MS.gene066578|MS.gene028531|MS.gene072226|MS.gene76907|MS.gene76905|MS.gene72875|MS.gene76908|MS.gene024334|MS.gene019792|MS.gene37999|MS.gene011059|MS.gene074566|MS.gene043538|MS.gene055116|MS.gene31147|MS.gene63756|MS.gene40704|MS.gene47343|MS.gene058166|MS.gene08060|MS.gene026040|MS.gene…
66	map00943	Isoflavonoid biosynthesis	KEGG PATHWAY	1.69163e-22	Metabolism	Biosynthesis of other secondary metabolites	MS.gene016249|MS.gene48619|MS.gene66231|MS.gene59394|MS.gene27779|MS.gene44512|MS.gene90448|MS.gene57176|MS.gene04662|MS.gene04661|MS.gene018028|MS.gene039466|MS.gene26403|MS.gene26404|MS.gene88267|MS.gene024894|MS.gene018025|MS.gene26400|MS.gene055964|MS.gene023218|MS.gene59395|MS.gene055960|MS.gene055963|MS.gene055962|MS.gene92808|MS.gene018027|MS.gene64687|MS.gene64686|MS.gene018026|MS.gene475…
88	map00592	alpha-Linolenic acid metabolism	KEGG PATHWAY	6.08341e-22	Metabolism	Lipid metabolism	MS.gene42365|MS.gene27111|MS.gene30403|MS.gene69118|MS.gene022058|MS.gene59904|MS.gene44790|MS.gene39118|MS.gene045538|MS.gene27109|MS.gene001051|MS.gene001053|MS.gene043185|MS.gene001056|MS.gene76337|MS.gene001050|MS.gene031651|MS.gene88987|MS.gene014549|MS.gene88988|MS.gene40474|MS.gene95891|MS.gene90706|MS.gene062735|MS.gene57427|MS.gene26992|MS.gene030779|MS.gene014039|MS.gene43207|MS.gene841…
148	map04016	MAPK signaling pathway - plant	KEGG PATHWAY	5.95719e-19	Environmental Information Processing	Signal transduction	MS.gene068282|MS.gene070771|MS.gene004279|MS.gene019298|MS.gene061261|MS.gene036772|MS.gene073306|MS.gene056822|MS.gene55742|MS.gene32989|MS.gene33451|MS.gene027883|MS.gene027882|MS.gene028319|MS.gene054810|MS.gene50632|MS.gene051275|MS.gene63297|MS.gene037807|MS.gene86807|MS.gene62184|MS.gene06745|MS.gene24960|MS.gene068705|MS.gene83687|MS.gene53025|MS.gene99711|MS.gene89711|MS.gene89714|MS.gene…
207	map04075	Plant hormone signal transduction	KEGG PATHWAY	3.71001e-14	Environmental Information Processing	Signal transduction	MS.gene47208|MS.gene25093|MS.gene70164|MS.gene008982|MS.gene53025|MS.gene51828|MS.gene24789|MS.gene036772|MS.gene59583|MS.gene33451|MS.gene73672|MS.gene027882|MS.gene54192|MS.gene09703|MS.gene36362|MS.gene054810|MS.gene09704|MS.gene63297|MS.gene29027|MS.gene62184|MS.gene047749|MS.gene046366|MS.gene29028|MS.gene025978|MS.gene008990|MS.gene73965|MS.gene072434|MS.gene051062|MS.gene49299|MS.gene25665…
101	map00480	Glutathione metabolism	KEGG PATHWAY	2.33787e-12	Metabolism	Metabolism of other amino acids	MS.gene055148|MS.gene037685|MS.gene055142|MS.gene062847|MS.gene055147|MS.gene063650|MS.gene90720|MS.gene46057|MS.gene74228|MS.gene065581|MS.gene72153|MS.gene41460|MS.gene065588|MS.gene05141|MS.gene008456|MS.gene20713|MS.gene008454|MS.gene055150|MS.gene52469|MS.gene014703|MS.gene89262|MS.gene036293|MS.gene36594|MS.gene62289|MS.gene64997|MS.gene78338|MS.gene27833|MS.gene073038|MS.gene072443|MS.gene…
140	map00500	Starch and sucrose metabolism	KEGG PATHWAY	1.25282e-11	Metabolism	Carbohydrate metabolism	MS.gene060482|MS.gene62056|MS.gene066083|MS.gene032139|MS.gene81254|MS.gene70075|MS.gene065185|MS.gene061983|MS.gene012447|MS.gene000725|MS.gene54591|MS.gene95623|MS.gene54593|MS.gene85276|MS.gene013128|MS.gene001813|MS.gene002910|MS.gene018350|MS.gene020535|MS.gene98726|MS.gene58873|MS.gene58871|MS.gene04431|MS.gene85019|MS.gene35779|MS.gene37350|MS.gene029032|MS.gene31061|MS.gene26624|MS.gene24…
48	map00360	Phenylalanine metabolism	KEGG PATHWAY	1.23452e-10	Metabolism	Amino acid metabolism	MS.gene38116|MS.gene65557|MS.gene20073|MS.gene20074|MS.gene20075|MS.gene031593|MS.gene006476|MS.gene055905|MS.gene032280|MS.gene28109|MS.gene23417|MS.gene007526|MS.gene36049|MS.gene03160|MS.gene030769|MS.gene055564|MS.gene029816|MS.gene007527|MS.gene57661|MS.gene007420|MS.gene34236|MS.gene023457|MS.gene045479|MS.gene74575|MS.gene023458|MS.gene007423|MS.gene08852|MS.gene022340|MS.gene90346|MS.gene…
51	map00860	Porphyrin and chlorophyll metabolism	KEGG PATHWAY	1.56371e-10	Metabolism	Metabolism of cofactors and vitamins	MS.gene32824|MS.gene028524|MS.gene05367|MS.gene00985|MS.gene89729|MS.gene042380|MS.gene92882|MS.gene022731|MS.gene020233|MS.gene004465|MS.gene30298|MS.gene042327|MS.gene67899|MS.gene41881|MS.gene030505|MS.gene30992|MS.gene37435|MS.gene002779|MS.gene28258|MS.gene061724|MS.gene79351|MS.gene94714|MS.gene56100|MS.gene09137|MS.gene83781|MS.gene053625|MS.gene63745|MS.gene012822|MS.gene002543|MS.gene030…
74	map00630	Glyoxylate and dicarboxylate metabolism	KEGG PATHWAY	2.65894e-10	Metabolism	Carbohydrate metabolism	MS.gene042169|MS.gene77179|MS.gene061115|MS.gene07386|MS.gene74946|MS.gene76905|MS.gene08917|MS.gene54467|MS.gene68944|MS.gene017001|MS.gene024066|MS.gene023316|MS.gene46979|MS.gene92218|MS.gene70088|MS.gene35820|MS.gene34920|MS.gene24562|MS.gene068674|MS.gene015317|MS.gene09641|MS.gene67721|MS.gene25032|MS.gene034333|MS.gene09661|MS.gene00925|MS.gene059677|MS.gene043837|MS.gene52606|MS.gene02853…
54	map00410	beta-Alanine metabolism	KEGG PATHWAY	1.81817e-09	Metabolism	Metabolism of other amino acids	MS.gene57427|MS.gene77886|MS.gene030576|MS.gene068027|MS.gene92675|MS.gene65609|MS.gene006476|MS.gene013817|MS.gene015408|MS.gene22232|MS.gene013819|MS.gene47662|MS.gene016954|MS.gene84175|MS.gene92026|MS.gene038584|MS.gene95617|MS.gene75424|MS.gene94677|MS.gene038170|MS.gene28100|MS.gene006655|MS.gene053576|MS.gene90218|MS.gene91853|MS.gene045063|MS.gene047888|MS.gene49712|MS.gene030781|MS.gene0…
66	map00460	Cyanoamino acid metabolism	KEGG PATHWAY	2.68283e-09	Metabolism	Metabolism of other amino acids	MS.gene66993|MS.gene58873|MS.gene061115|MS.gene003918|MS.gene33531|MS.gene54593|MS.gene62056|MS.gene57366|MS.gene003916|MS.gene003915|MS.gene57365|MS.gene032139|MS.gene056347|MS.gene70088|MS.gene66992|MS.gene66994|MS.gene67721|MS.gene065185|MS.gene061983|MS.gene061984|MS.gene05298|MS.gene54590|MS.gene54591|MS.gene95623|MS.gene042593|MS.gene042248|MS.gene042249|MS.gene61548|MS.gene054086|MS.gene05…
95	map00010	Glycolysis / Gluconeogenesis	KEGG PATHWAY	4.23311e-09	Metabolism	Carbohydrate metabolism	MS.gene047105|MS.gene062925|MS.gene062923|MS.gene52352|MS.gene013817|MS.gene23352|MS.gene073524|MS.gene75027|MS.gene011519|MS.gene59297|MS.gene059683|MS.gene21480|MS.gene66384|MS.gene035260|MS.gene37999|MS.gene024702|MS.gene81782|MS.gene99397|MS.gene84205|MS.gene21644|MS.gene055116|MS.gene44483|MS.gene31147|MS.gene030576|MS.gene37836|MS.gene038047|MS.gene65609|MS.gene47343|MS.gene79622|MS.gene640…
53	map00071	Fatty acid degradation	KEGG PATHWAY	7.25261e-09	Metabolism	Lipid metabolism	MS.gene045346|MS.gene57427|MS.gene030576|MS.gene37836|MS.gene038047|MS.gene65609|MS.gene071885|MS.gene030779|MS.gene50410|MS.gene013819|MS.gene28100|MS.gene84175|MS.gene78829|MS.gene038584|MS.gene75424|MS.gene94677|MS.gene79903|MS.gene006655|MS.gene004536|MS.gene87512|MS.gene015408|MS.gene80076|MS.gene030781|MS.gene045063|MS.gene047888|MS.gene49712|MS.gene032534|MS.gene045538|MS.gene035360|MS.gen…
42	map00906	Carotenoid biosynthesis	KEGG PATHWAY	2.55424e-08	Metabolism	Metabolism of terpenoids and polyketides	MS.gene26469|MS.gene015151|MS.gene039190|MS.gene39650|MS.gene82940|MS.gene26636|MS.gene22846|MS.gene066653|MS.gene047860|MS.gene068670|MS.gene04816|MS.gene061617|MS.gene063446|MS.gene023312|MS.gene047829|MS.gene046993|MS.gene025956|MS.gene050593|MS.gene053436|MS.gene83394|MS.gene017312|MS.gene063722|MS.gene018766|MS.gene86479|MS.gene062834|MS.gene56828|MS.gene79677|MS.gene30682|MS.gene041086|MS.g…
72	map04146	Peroxisome	KEGG PATHWAY	2.79029e-08	Cellular Processes	Transport and catabolism	MS.gene40377|MS.gene49789|MS.gene50410|MS.gene061977|MS.gene57427|MS.gene46979|MS.gene073019|MS.gene80076|MS.gene031382|MS.gene34920|MS.gene28100|MS.gene068674|MS.gene054854|MS.gene78829|MS.gene79903|MS.gene31508|MS.gene023315|MS.gene91295|MS.gene94677|MS.gene053098|MS.gene059865|MS.gene006655|MS.gene08917|MS.gene015408|MS.gene35388|MS.gene030781|MS.gene87512|MS.gene41233|MS.gene84175|MS.gene0636…
48	map00280	Valine, leucine and isoleucine degradation	KEGG PATHWAY	1.05134e-07	Metabolism	Amino acid metabolism	MS.gene87050|MS.gene74531|MS.gene37450|MS.gene65609|MS.gene08600|MS.gene013817|MS.gene32842|MS.gene50410|MS.gene26449|MS.gene013819|MS.gene054854|MS.gene78829|MS.gene030576|MS.gene75424|MS.gene025733|MS.gene87512|MS.gene066363|MS.gene030749|MS.gene045063|MS.gene06396|MS.gene038584|MS.gene49712|MS.gene053519|MS.gene066683|MS.gene28125|MS.gene047888|MS.gene017706|MS.gene70176|MS.gene025244|MS.gene2…
30	map00945	Stilbenoid, diarylheptanoid and gingerol biosynthesis	KEGG PATHWAY	1.90752e-07	Metabolism	Biosynthesis of other secondary metabolites	MS.gene90469|MS.gene75055|MS.gene017240|MS.gene26463|MS.gene24941|MS.gene24943|MS.gene98039|MS.gene064029|MS.gene22022|MS.gene66349|MS.gene034199|MS.gene054541|MS.gene067823|MS.gene053535|MS.gene65417|MS.gene030303|MS.gene053539|MS.gene017674|MS.gene009662|MS.gene059423|MS.gene08191|MS.gene08190|MS.gene041940|MS.gene33392|MS.gene047856|MS.gene26255|MS.gene011778|MS.gene83839|MS.gene067825|MS.gene…
52	map00250	Alanine, aspartate and glutamate metabolism	KEGG PATHWAY	1.94452e-07	Metabolism	Amino acid metabolism	MS.gene41725|MS.gene87050|MS.gene030749|MS.gene017001|MS.gene46979|MS.gene03964|MS.gene057165|MS.gene37715|MS.gene52590|MS.gene28125|MS.gene72006|MS.gene21255|MS.gene067808|MS.gene00925|MS.gene51869|MS.gene57014|MS.gene031593|MS.gene01810|MS.gene008693|MS.gene08206|MS.gene87970|MS.gene038112|MS.gene28928|MS.gene05726|MS.gene61946|MS.gene002836|MS.gene061968|MS.gene045479|MS.gene072149|MS.gene0382…
86	map00270	Cysteine and methionine metabolism	KEGG PATHWAY	1.9809e-07	Metabolism	Amino acid metabolism	MS.gene063650|MS.gene022055|MS.gene62919|MS.gene33344|MS.gene55742|MS.gene07507|MS.gene28125|MS.gene36049|MS.gene24892|MS.gene007891|MS.gene78338|MS.gene74638|MS.gene006406|MS.gene011519|MS.gene062158|MS.gene028531|MS.gene89714|MS.gene42086|MS.gene059363|MS.gene056834|MS.gene78753|MS.gene059365|MS.gene016725|MS.gene85463|MS.gene058674|MS.gene045407|MS.gene053939|MS.gene87050|MS.gene08821|MS.gene0…
46	map00130	Ubiquinone and other terpenoid-quinone biosynthesis	KEGG PATHWAY	5.16982e-07	Metabolism	Metabolism of cofactors and vitamins	MS.gene25528|MS.gene34639|MS.gene058103|MS.gene32098|MS.gene017240|MS.gene83513|MS.gene35477|MS.gene34638|MS.gene98039|MS.gene75039|MS.gene022444|MS.gene034275|MS.gene36049|MS.gene40027|MS.gene058448|MS.gene004895|MS.gene09098|MS.gene49365|MS.gene98148|MS.gene031315|MS.gene007891|MS.gene99857|MS.gene50561|MS.gene004713|MS.gene045925|MS.gene85591|MS.gene009662|MS.gene33076|MS.gene34640|MS.gene0658…
99	map00520	Amino sugar and nucleotide sugar metabolism	KEGG PATHWAY	5.93233e-07	Metabolism	Carbohydrate metabolism	MS.gene025883|MS.gene066242|MS.gene066241|MS.gene066772|MS.gene042521|MS.gene073994|MS.gene044135|MS.gene52590|MS.gene051981|MS.gene051980|MS.gene77094|MS.gene000725|MS.gene037807|MS.gene98726|MS.gene07219|MS.gene056981|MS.gene53961|MS.gene058819|MS.gene000930|MS.gene000931|MS.gene067713|MS.gene83859|MS.gene004062|MS.gene85276|MS.gene07028|MS.gene96049|MS.gene062226|MS.gene002171|MS.gene021522|MS…
26	map00730	Thiamine metabolism	KEGG PATHWAY	6.43258e-07	Metabolism	Metabolism of cofactors and vitamins	MS.gene05594|MS.gene65923|MS.gene94995|MS.gene036390|MS.gene91401|MS.gene22978|MS.gene041502|MS.gene30891|MS.gene49971|MS.gene90761|MS.gene06979|MS.gene81523|MS.gene07103|MS.gene064963|MS.gene68677|MS.gene74459|MS.gene066828|MS.gene060356|MS.gene008951|MS.gene90538|MS.gene93840|MS.gene048384|MS.gene96827|MS.gene029884|MS.gene036546|MS.gene99664
77	map00620	Pyruvate metabolism	KEGG PATHWAY	1.08256e-06	Metabolism	Carbohydrate metabolism	MS.gene40704|MS.gene07386|MS.gene030576|MS.gene37836|MS.gene29849|MS.gene060602|MS.gene056597|MS.gene038047|MS.gene65609|MS.gene011519|MS.gene043538|MS.gene026844|MS.gene025244|MS.gene013817|MS.gene061595|MS.gene013819|MS.gene40299|MS.gene038584|MS.gene09641|MS.gene053632|MS.gene001737|MS.gene041488|MS.gene037749|MS.gene015780|MS.gene09158|MS.gene008364|MS.gene72021|MS.gene052004|MS.gene71929|MS.…
50	map00052	Galactose metabolism	KEGG PATHWAY	1.17304e-06	Metabolism	Carbohydrate metabolism	MS.gene21950|MS.gene38012|MS.gene043259|MS.gene74788|MS.gene005335|MS.gene005336|MS.gene58042|MS.gene79622|MS.gene21048|MS.gene21045|MS.gene012312|MS.gene20994|MS.gene66419|MS.gene62871|MS.gene85220|MS.gene053055|MS.gene051946|MS.gene58451|MS.gene82831|MS.gene40759|MS.gene030443|MS.gene22301|MS.gene21592|MS.gene036721|MS.gene75027|MS.gene011212|MS.gene37350|MS.gene000930|MS.gene000931|MS.gene0593…
35	map00400	Phenylalanine, tyrosine and tryptophan biosynthesis	KEGG PATHWAY	1.53826e-06	Metabolism	Amino acid metabolism	MS.gene54788|MS.gene059312|MS.gene072425|MS.gene33738|MS.gene032280|MS.gene052540|MS.gene78125|MS.gene36049|MS.gene22380|MS.gene48983|MS.gene65557|MS.gene67707|MS.gene40070|MS.gene041790|MS.gene010184|MS.gene03779|MS.gene007891|MS.gene073087|MS.gene066579|MS.gene045479|MS.gene64070|MS.gene043914|MS.gene030769|MS.gene031913|MS.gene031118|MS.gene45881|MS.gene046908|MS.gene031593|MS.gene92327|MS.gen…
53	map00330	Arginine and proline metabolism	KEGG PATHWAY	2.67031e-06	Metabolism	Amino acid metabolism	MS.gene053939|MS.gene77886|MS.gene030576|MS.gene003642|MS.gene92675|MS.gene37117|MS.gene65609|MS.gene013817|MS.gene63290|MS.gene022055|MS.gene025244|MS.gene62919|MS.gene013819|MS.gene43181|MS.gene67690|MS.gene92026|MS.gene038584|MS.gene75424|MS.gene031593|MS.gene91853|MS.gene045063|MS.gene047888|MS.gene49712|MS.gene46961|MS.gene022097|MS.gene97309|MS.gene055564|MS.gene63044|MS.gene70176|MS.gene02…
160	map04626	Plant-pathogen interaction	KEGG PATHWAY	4.56687e-06	Organismal Systems	Environmental adaptation	MS.gene85584|MS.gene068282|MS.gene003680|MS.gene51030|MS.gene004279|MS.gene009021|MS.gene061261|MS.gene073306|MS.gene68062|MS.gene057293|MS.gene056822|MS.gene061610|MS.gene70890|MS.gene023959|MS.gene048869|MS.gene23765|MS.gene050692|MS.gene68619|MS.gene72893|MS.gene29459|MS.gene64394|MS.gene71207|MS.gene24960|MS.gene002176|MS.gene83687|MS.gene074045|MS.gene99711|MS.gene89711|MS.gene74452|MS.gene8…
44	map00030	Pentose phosphate pathway	KEGG PATHWAY	1.0567e-05	Metabolism	Carbohydrate metabolism	MS.gene003647|MS.gene047105|MS.gene062925|MS.gene54409|MS.gene062923|MS.gene01121|MS.gene029065|MS.gene38348|MS.gene003645|MS.gene47343|MS.gene019792|MS.gene08060|MS.gene72417|MS.gene011114|MS.gene64065|MS.gene23352|MS.gene67875|MS.gene81275|MS.gene022033|MS.gene58416|MS.gene50712|MS.gene026040|MS.gene026379|MS.gene044396|MS.gene00079|MS.gene21592|MS.gene75027|MS.gene066578|MS.gene94785|MS.gene01…
56	map00561	Glycerolipid metabolism	KEGG PATHWAY	8.62976e-05	Metabolism	Lipid metabolism	MS.gene065143|MS.gene030576|MS.gene073524|MS.gene035953|MS.gene005496|MS.gene65609|MS.gene053811|MS.gene38812|MS.gene24316|MS.gene013817|MS.gene33101|MS.gene65684|MS.gene014039|MS.gene013819|MS.gene26930|MS.gene012312|MS.gene038584|MS.gene037749|MS.gene75424|MS.gene017796|MS.gene029899|MS.gene045063|MS.gene047888|MS.gene49712|MS.gene033389|MS.gene39118|MS.gene029477|MS.gene70176|MS.gene98788|MS.g…
37	map00350	Tyrosine metabolism	KEGG PATHWAY	8.65545e-05	Metabolism	Amino acid metabolism	MS.gene37836|MS.gene65557|MS.gene90346|MS.gene038047|MS.gene03160|MS.gene006476|MS.gene032280|MS.gene28109|MS.gene23417|MS.gene032263|MS.gene36049|MS.gene031593|MS.gene57661|MS.gene007891|MS.gene057099|MS.gene045479|MS.gene74575|MS.gene39827|MS.gene007912|MS.gene030769|MS.gene017072|MS.gene022340|MS.gene047549|MS.gene89539|MS.gene99397|MS.gene84205|MS.gene022235|MS.gene014664|MS.gene86210|MS.gene…
40	map00900	Terpenoid backbone biosynthesis	KEGG PATHWAY	8.73638e-05	Metabolism	Metabolism of terpenoids and polyketides	MS.gene89857|MS.gene060982|MS.gene65923|MS.gene048384|MS.gene88348|MS.gene72792|MS.gene72793|MS.gene06373|MS.gene27233|MS.gene072303|MS.gene041502|MS.gene027460|MS.gene025733|MS.gene90761|MS.gene98709|MS.gene060981|MS.gene30228|MS.gene29326|MS.gene061724|MS.gene88785|MS.gene028127|MS.gene028126|MS.gene060356|MS.gene72689|MS.gene008951|MS.gene83468|MS.gene066727|MS.gene039281|MS.gene028182|MS.gene…
13	map00903	Limonene and pinene degradation	KEGG PATHWAY	0.000150199	Metabolism	Metabolism of terpenoids and polyketides	MS.gene047890|MS.gene70176|MS.gene055604|MS.gene030576|MS.gene65609|MS.gene045063|MS.gene013817|MS.gene047888|MS.gene49712|MS.gene013819|MS.gene047892|MS.gene038584|MS.gene75424
26	map00910	Nitrogen metabolism	KEGG PATHWAY	0.000202949	Metabolism	Energy metabolism	MS.gene41725|MS.gene061115|MS.gene87970|MS.gene81748|MS.gene34168|MS.gene01810|MS.gene026967|MS.gene72006|MS.gene067808|MS.gene00925|MS.gene51869|MS.gene035992|MS.gene61548|MS.gene08206|MS.gene034864|MS.gene002836|MS.gene061968|MS.gene072149|MS.gene82916|MS.gene042602|MS.gene44475|MS.gene66977|MS.gene050138|MS.gene73546|MS.gene38765|MS.gene053507
25	map01040	Biosynthesis of unsaturated fatty acids	KEGG PATHWAY	0.000249584	Metabolism	Lipid metabolism	MS.gene57427|MS.gene056778|MS.gene37076|MS.gene030779|MS.gene50410|MS.gene28100|MS.gene84175|MS.gene78829|MS.gene94677|MS.gene006655|MS.gene015408|MS.gene030781|MS.gene87512|MS.gene066683|MS.gene045538|MS.gene000112|MS.gene76337|MS.gene031651|MS.gene37278|MS.gene04619|MS.gene21220|MS.gene048343|MS.gene65296|MS.gene034496|MS.gene95617
21	map00950	Isoquinoline alkaloid biosynthesis	KEGG PATHWAY	0.000334538	Metabolism	Biosynthesis of other secondary metabolites	MS.gene36049|MS.gene031593|MS.gene047549|MS.gene23417|MS.gene045479|MS.gene74575|MS.gene030769|MS.gene03160|MS.gene014664|MS.gene86210|MS.gene006476|MS.gene01396|MS.gene022340|MS.gene28109|MS.gene80066|MS.gene45970|MS.gene052378|MS.gene007891|MS.gene006701|MS.gene032280|MS.gene26004
48	map00051	Fructose and mannose metabolism	KEGG PATHWAY	0.000340585	Metabolism	Carbohydrate metabolism	MS.gene94785|MS.gene047105|MS.gene025883|MS.gene062923|MS.gene01121|MS.gene38348|MS.gene062925|MS.gene47343|MS.gene019792|MS.gene22288|MS.gene64065|MS.gene004913|MS.gene81275|MS.gene50712|MS.gene72417|MS.gene66419|MS.gene032177|MS.gene61015|MS.gene000725|MS.gene026379|MS.gene84575|MS.gene003645|MS.gene85276|MS.gene80960|MS.gene54168|MS.gene21950|MS.gene007569|MS.gene98726|MS.gene055116|MS.gene750…
24	map00600	Sphingolipid metabolism	KEGG PATHWAY	0.000495505	Metabolism	Lipid metabolism	MS.gene56130|MS.gene070560|MS.gene65527|MS.gene77418|MS.gene43116|MS.gene012312|MS.gene74650|MS.gene019958|MS.gene012689|MS.gene032882|MS.gene01341|MS.gene55207|MS.gene059347|MS.gene002370|MS.gene07479|MS.gene004947|MS.gene061384|MS.gene020856|MS.gene56215|MS.gene004948|MS.gene002901|MS.gene01752|MS.gene38235|MS.gene92498
53	map00260	Glycine, serine and threonine metabolism	KEGG PATHWAY	0.000844594	Metabolism	Amino acid metabolism	MS.gene042169|MS.gene40377|MS.gene74946|MS.gene87050|MS.gene030749|MS.gene68944|MS.gene017001|MS.gene52352|MS.gene46979|MS.gene006476|MS.gene073019|MS.gene70088|MS.gene24562|MS.gene015317|MS.gene070857|MS.gene67721|MS.gene09661|MS.gene21255|MS.gene65382|MS.gene22380|MS.gene059677|MS.gene74926|MS.gene79906|MS.gene036422|MS.gene054086|MS.gene038112|MS.gene046908|MS.gene61946|MS.gene74638|MS.gene025…
47	map00380	Tryptophan metabolism	KEGG PATHWAY	0.0008602	Metabolism	Amino acid metabolism	MS.gene073243|MS.gene030576|MS.gene65609|MS.gene66460|MS.gene31616|MS.gene025244|MS.gene013817|MS.gene33344|MS.gene013819|MS.gene23417|MS.gene038584|MS.gene045991|MS.gene048352|MS.gene24892|MS.gene75424|MS.gene027548|MS.gene027549|MS.gene09884|MS.gene03160|MS.gene045063|MS.gene38109|MS.gene055564|MS.gene49712|MS.gene43932|MS.gene43930|MS.gene047888|MS.gene70176|MS.gene023457|MS.gene065215|MS.gene…
10	map00966	Glucosinolate biosynthesis	KEGG PATHWAY	0.00172585	Metabolism	Biosynthesis of other secondary metabolites	MS.gene027548|MS.gene027549|MS.gene015044|MS.gene32842|MS.gene012839|MS.gene43932|MS.gene008474|MS.gene68300|MS.gene43930|MS.gene37450
5	map00998	Biosynthesis of various secondary metabolites - part 2	KEGG PATHWAY	0.00234653	Metabolism	Biosynthesis of other secondary metabolites	MS.gene056530|MS.gene070112|MS.gene93015|MS.gene001962|MS.gene028045
36	map00770	Pantothenate and CoA biosynthesis	KEGG PATHWAY	0.00241312	Metabolism	Metabolism of cofactors and vitamins	MS.gene030576|MS.gene068027|MS.gene009142|MS.gene65609|MS.gene013817|MS.gene013819|MS.gene47662|MS.gene016954|MS.gene37450|MS.gene92026|MS.gene038584|MS.gene75424|MS.gene038170|MS.gene044545|MS.gene053576|MS.gene90218|MS.gene045063|MS.gene047888|MS.gene49712|MS.gene32842|MS.gene022194|MS.gene46961|MS.gene70176|MS.gene028478|MS.gene72615|MS.gene009079|MS.gene019144|MS.gene69682|MS.gene055604|MS.ge…
20	map00960	Tropane, piperidine and pyridine alkaloid biosynthesis	KEGG PATHWAY	0.00398112	Metabolism	Biosynthesis of other secondary metabolites	MS.gene41122|MS.gene055206|MS.gene36049|MS.gene021164|MS.gene045479|MS.gene055212|MS.gene030769|MS.gene031593|MS.gene26004|MS.gene86210|MS.gene006476|MS.gene30551|MS.gene65557|MS.gene28109|MS.gene80066|MS.gene032280|MS.gene014664|MS.gene007891|MS.gene006701|MS.gene022340
41	map00053	Ascorbate and aldarate metabolism	KEGG PATHWAY	0.00455618	Metabolism	Carbohydrate metabolism	MS.gene62289|MS.gene58966|MS.gene030576|MS.gene36707|MS.gene068160|MS.gene65609|MS.gene056849|MS.gene52552|MS.gene013817|MS.gene64148|MS.gene013819|MS.gene038584|MS.gene036293|MS.gene037749|MS.gene75424|MS.gene045063|MS.gene40106|MS.gene047888|MS.gene49712|MS.gene82799|MS.gene063015|MS.gene073524|MS.gene70176|MS.gene025244|MS.gene80752|MS.gene043612|MS.gene90720|MS.gene011102|MS.gene63788|MS.gene…
26	map00640	Propanoate metabolism	KEGG PATHWAY	0.00793921	Metabolism	Carbohydrate metabolism	MS.gene57427|MS.gene29849|MS.gene030779|MS.gene066363|MS.gene28100|MS.gene84175|MS.gene94677|MS.gene81790|MS.gene006655|MS.gene71929|MS.gene015408|MS.gene030781|MS.gene06396|MS.gene045538|MS.gene74531|MS.gene52348|MS.gene011519|MS.gene76337|MS.gene031651|MS.gene21220|MS.gene054963|MS.gene35619|MS.gene022510|MS.gene71931|MS.gene95617|MS.gene62888
16	map00340	Histidine metabolism	KEGG PATHWAY	0.00926044	Metabolism	Amino acid metabolism	MS.gene047890|MS.gene70176|MS.gene025244|MS.gene072063|MS.gene030576|MS.gene65557|MS.gene65609|MS.gene045063|MS.gene013817|MS.gene047888|MS.gene49712|MS.gene055604|MS.gene013819|MS.gene047892|MS.gene038584|MS.gene75424
23	map00591	Linoleic acid metabolism	KEGG PATHWAY	0.00978987	Metabolism	Lipid metabolism	MS.gene25115|MS.gene69751|MS.gene052709|MS.gene014039|MS.gene70524|MS.gene017796|MS.gene30403|MS.gene84662|MS.gene09053|MS.gene39118|MS.gene073444|MS.gene29341|MS.gene37357|MS.gene25764|MS.gene052710|MS.gene07843|MS.gene53357|MS.gene53356|MS.gene056044|MS.gene64874|MS.gene38812|MS.gene85239|MS.gene86563
4	map00254	Aflatoxin biosynthesis	KEGG PATHWAY	0.0175578	Metabolism	Biosynthesis of other secondary metabolites	MS.gene022510|MS.gene52348|MS.gene35619|MS.gene29849
22	map00220	Arginine biosynthesis	KEGG PATHWAY	0.0323662	Metabolism	Amino acid metabolism	MS.gene41725|MS.gene09607|MS.gene057165|MS.gene72006|MS.gene067808|MS.gene00925|MS.gene51869|MS.gene78982|MS.gene031593|MS.gene01810|MS.gene08206|MS.gene87970|MS.gene002836|MS.gene061968|MS.gene045479|MS.gene072149|MS.gene042602|MS.gene66977|MS.gene44305|MS.gene033359|MS.gene014664|MS.gene006701
21	map00062	Fatty acid elongation	KEGG PATHWAY	0.0446102	Metabolism	Lipid metabolism	MS.gene004888|MS.gene85584|MS.gene63040|MS.gene065130|MS.gene66921|MS.gene028617|MS.gene056778|MS.gene050692|MS.gene65296|MS.gene71836|MS.gene029400|MS.gene31182|MS.gene64394|MS.gene31183|MS.gene003741|MS.gene048343|MS.gene32736|MS.gene07412|MS.gene31217|MS.gene83325|MS.gene30928
