# Supplementary material for: Comparative transcriptome analysis of differentially expressed genes of Medicago falcata L. breeding lines response to saline-alkaline stress
Source: BMC Plant Biol. 2025 May 13;25:623. doi: 10.1186/s12870-025-06599-3 (PMC12070579; doi:10.1186/s12870-025-06599-3)
Supplement: Supplementary file 9 — Additional file 9: Table S7. Expression profiles of DEGs enriched in the “Phenylpropanoid biosynthesis” pathway. [file 12870_2025_6599_MOESM9_ESM.xlsx]

## Sheet: Sheet1
Gene ID	KO ID	KO Name	Pathway ID	Pathway Definition	LM18_1h_VS_LM18_CK(regulate)	LM18_1h_VS_LM18_CK(log2fc)	LM18_1h_VS_LM18_CK(fc)	LM18_6h_VS_LM18_CK(regulate)	LM18_6h_VS_LM18_CK(log2fc)	LM18_6h_VS_LM18_CK(fc)	LM18_12h_VS_LM18_CK(regulate)	LM18_12h_VS_LM18_CK(log2fc)	LM18_12h_VS_LM18_CK(fc)
MS.gene017674	K09754	CYP98A, C3'H	map00941;map00940;map00945	Flavonoid biosynthesis;Phenylpropanoid biosynthesis;Stilbenoid, diarylheptanoid and gingerol biosynthesis	up	2.30074	4.92712	up	1.50778	2.84371	up	1.88528	3.69425
MS.gene010585	K09755	CYP84A, F5H	map00940	Phenylpropanoid biosynthesis	up	2.83777	7.14914	up	0.873384	1.83196	up	2.5673	5.927
MS.gene029816	K10775	PAL	map00940;map00360	Phenylpropanoid biosynthesis;Phenylalanine metabolism	up	2.32279	5.00299	up	0.501171	1.41536	up	1.61844	3.07042
MS.gene09098	K01904	4CL	map00130;map00940	Ubiquinone and other terpenoid-quinone biosynthesis;Phenylpropanoid biosynthesis	up	1.23268	2.35002	up	1.84343	3.58863	up	1.85044	3.60609
MS.gene007420	K10775	PAL	map00940;map00360	Phenylpropanoid biosynthesis;Phenylalanine metabolism	up	3.84056	14.326	up	0.455005	1.37079	up	2.74625	6.7097
MS.gene056359	K01188	E3.2.1.21	map00460;map00940;map00500	Cyanoamino acid metabolism;Phenylpropanoid biosynthesis;Starch and sucrose metabolism	up	4.37902	20.8074	up	0.422481	1.34023	up	5.01204	32.2682
MS.gene002258	K00083	CAD	map00940	Phenylpropanoid biosynthesis	up	8.01873	259.346	up	21.7799	3.60087e+06	up	5.96115	62.2997
MS.gene019023	K06892	F6H	map00940	Phenylpropanoid biosynthesis	up	0.573239	1.48786	up	1.15397	2.22525	up	1.82269	3.53741
MS.gene049374	K00430	E1.11.1.7	map00940	Phenylpropanoid biosynthesis	up	4.15198	17.7774	up	2.84007	7.16055	up	1.36313	2.57242
MS.gene38513	K00430	E1.11.1.7	map00940	Phenylpropanoid biosynthesis	up	2.14769	4.43118	up	6.43695	86.6393	up	6.15716	71.3657
MS.gene75055	K00588	E2.1.1.104	map00941;map00940;map00945	Flavonoid biosynthesis;Phenylpropanoid biosynthesis;Stilbenoid, diarylheptanoid and gingerol biosynthesis	up	3.37826	10.3982	up	0.96797	1.95609	up	3.89969	14.9253
MS.gene056347	K01188	E3.2.1.21	map00460;map00940;map00500	Cyanoamino acid metabolism;Phenylpropanoid biosynthesis;Starch and sucrose metabolism	up	7.9767	251.9	up	10.4451	1394.04	up	14.0399	16843.5
MS.gene54575	K01188	E3.2.1.21	map00460;map00940;map00500	Cyanoamino acid metabolism;Phenylpropanoid biosynthesis;Starch and sucrose metabolism	up	3.27904	9.70709	up	4.27823	19.4033	up	7.63013	198.106
MS.gene54577	K01188	E3.2.1.21	map00460;map00940;map00500	Cyanoamino acid metabolism;Phenylpropanoid biosynthesis;Starch and sucrose metabolism	up	5.45115	43.7482	up	1.28986	2.44505	up	4.45482	21.9298
MS.gene82370	K01188	E3.2.1.21	map00460;map00940;map00500	Cyanoamino acid metabolism;Phenylpropanoid biosynthesis;Starch and sucrose metabolism	up	1.86089	3.63232	up	2.75022	6.72819	up	2.253	4.76672
MS.gene053185	K13065	E2.3.1.133, HCT	map00941;map00940;map00945	Flavonoid biosynthesis;Phenylpropanoid biosynthesis;Stilbenoid, diarylheptanoid and gingerol biosynthesis	up	2.58137	5.98508	up	2.10908	4.31415	up	2.24511	4.74073
MS.gene059423	K00588	E2.1.1.104	map00941;map00940;map00945	Flavonoid biosynthesis;Phenylpropanoid biosynthesis;Stilbenoid, diarylheptanoid and gingerol biosynthesis	up	3.76845	13.6275	up	1.44413	2.72098	up	2.78832	6.90827
MS.gene24618	K10775	PAL	map00940;map00360	Phenylpropanoid biosynthesis;Phenylalanine metabolism	up	3.1475	8.86119	up	0.891532	1.85514	up	1.92396	3.79462
MS.gene017207	K00430	E1.11.1.7	map00940	Phenylpropanoid biosynthesis	up	1.50464	2.83755	up	0.913183	1.8832	up	1.89825	3.72761
MS.gene042248	K15283;K05350	SLC35E1;bglB	map00460;map00940;map00500	Cyanoamino acid metabolism;Phenylpropanoid biosynthesis;Starch and sucrose metabolism	up	5.22705	37.4541	up	3.46757	11.0623	up	4.8979	29.8136
MS.gene87751	K00430	E1.11.1.7	map00940	Phenylpropanoid biosynthesis	up	3.3261	10.0289	up	5.93212	61.0586	up	7.73735	213.39
MS.gene029589	K00083	CAD	map00940	Phenylpropanoid biosynthesis	up	1.08474	2.12099	up	1.14265	2.20785	up	1.80066	3.4838
MS.gene40027	K01904	4CL	map00130;map00940	Ubiquinone and other terpenoid-quinone biosynthesis;Phenylpropanoid biosynthesis	up	2.3783	5.19925	up	2.74218	6.69082	up	2.60465	6.08244
MS.gene042956	K12355	REF1	map00940	Phenylpropanoid biosynthesis	up	1.57117	2.97145	up	1.77759	3.42854	up	2.12707	4.36829
MS.gene012327	K18368	CSE	map00940	Phenylpropanoid biosynthesis	up	3.58516	12.0016	up	0.838952	1.78875	up	2.37638	5.19232
MS.gene41567	K00430	E1.11.1.7	map00940	Phenylpropanoid biosynthesis	up	6.56246	94.5144	up	11.5664	3032.66	up	10.8164	1803.23
MS.gene38155	K13066	COMT	map00940;map00380	Phenylpropanoid biosynthesis;Tryptophan metabolism	up	2.81107	7.01805	up	2.73774	6.67023	up	5.35845	41.0254
MS.gene003915	K01188	E3.2.1.21	map00460;map00940;map00500	Cyanoamino acid metabolism;Phenylpropanoid biosynthesis;Starch and sucrose metabolism	up	1.6771	3.19785	up	4.10595	17.2192	up	4.13659	17.5889
MS.gene60477	K01188	E3.2.1.21	map00460;map00940;map00500	Cyanoamino acid metabolism;Phenylpropanoid biosynthesis;Starch and sucrose metabolism	up	3.28872	9.77244	up	3.08505	8.48577	up	5.69148	51.6782
MS.gene46779	K01188	E3.2.1.21	map00460;map00940;map00500	Cyanoamino acid metabolism;Phenylpropanoid biosynthesis;Starch and sucrose metabolism	up	3.82194	14.1422	up	2.57422	5.95549	up	6.32845	80.3624
MS.gene96318	K18368	CSE	map00940	Phenylpropanoid biosynthesis	up	3.93244	15.268	up	0.963287	1.94975	up	2.98882	7.93823
MS.gene56477	K01188	E3.2.1.21	map00460;map00940;map00500	Cyanoamino acid metabolism;Phenylpropanoid biosynthesis;Starch and sucrose metabolism	up	1.16794	2.24691	up	2.63238	6.20047	up	1.8096	3.50545
MS.gene49796	K05349	bglX	map00460;map00940;map00500	Cyanoamino acid metabolism;Phenylpropanoid biosynthesis;Starch and sucrose metabolism	up	0.80652	1.74899	up	4.20793	18.4805	up	6.71114	104.774
MS.gene66992	K05349	bglX	map00460;map00940;map00500	Cyanoamino acid metabolism;Phenylpropanoid biosynthesis;Starch and sucrose metabolism	up	2.38022	5.20616	up	1.57439	2.9781	up	4.27461	19.3546
MS.gene30913	K00430	E1.11.1.7	map00940	Phenylpropanoid biosynthesis	up	1.89804	3.72706	up	5.79077	55.3601	up	4.33544	20.1882
MS.gene055905	K10775	PAL	map00940;map00360	Phenylpropanoid biosynthesis;Phenylalanine metabolism	up	3.03594	8.20181	up	0.891532	1.85514	up	1.92396	3.79462
MS.gene54590	K01188	E3.2.1.21	map00460;map00940;map00500	Cyanoamino acid metabolism;Phenylpropanoid biosynthesis;Starch and sucrose metabolism	up	3.83014	14.2229	up	4.27546	19.3661	up	6.68114	102.618
MS.gene017240	K00487	CYP73A	map00130;map00940;map00941;map00945	Ubiquinone and other terpenoid-quinone biosynthesis;Phenylpropanoid biosynthesis;Flavonoid biosynthesis;Stilbenoid, diarylheptanoid and gingerol biosynthesis	up	4.89159	29.6835	up	2.77051	6.8235	up	4.38405	20.88
MS.gene071927	K00430	E1.11.1.7	map00940	Phenylpropanoid biosynthesis	up	1.09393	2.13455	up	5.00652	32.1448	up	4.75428	26.9885
MS.gene053539	K00588	E2.1.1.104	map00941;map00940;map00945	Flavonoid biosynthesis;Phenylpropanoid biosynthesis;Stilbenoid, diarylheptanoid and gingerol biosynthesis	up	2.03648	4.10244	up	0.227364	1.17069	up	2.52057	5.7381
MS.gene017486	K10775	PAL	map00940;map00360	Phenylpropanoid biosynthesis;Phenylalanine metabolism	up	2.16052	4.47076	up	2.33385	5.04148	up	3.71753	13.1549
MS.gene28359	K01188	E3.2.1.21	map00460;map00940;map00500	Cyanoamino acid metabolism;Phenylpropanoid biosynthesis;Starch and sucrose metabolism	up	6.84848	115.239	up	4.39828	21.087	up	6.91415	120.605
MS.gene05525	K12355	REF1	map00940	Phenylpropanoid biosynthesis	up	1.9836	3.95478	up	3.37568	10.3796	up	3.10826	8.62341
MS.gene88970	K00083	CAD	map00940	Phenylpropanoid biosynthesis	up	4.06427	16.7289	up	2.15024	4.43903	up	2.85466	7.23332
MS.gene01010	K05350	bglB	map00460;map00940;map00500	Cyanoamino acid metabolism;Phenylpropanoid biosynthesis;Starch and sucrose metabolism	up	0.894267	1.85866	up	4.21397	18.558	up	8.21233	296.59
MS.gene32098	K01904	4CL	map00130;map00940	Ubiquinone and other terpenoid-quinone biosynthesis;Phenylpropanoid biosynthesis	up	1.89375	3.716	up	2.10987	4.31651	up	3.25945	9.57619
MS.gene22421	K10775	PAL	map00940;map00360	Phenylpropanoid biosynthesis;Phenylalanine metabolism	up	3.70517	13.0427	up	0.106166	1.07636	up	2.3698	5.16869
MS.gene57365	K01188	E3.2.1.21	map00460;map00940;map00500	Cyanoamino acid metabolism;Phenylpropanoid biosynthesis;Starch and sucrose metabolism	up	8.91025	481.12	up	10.5793	1529.94	up	11.4382	2774.82
MS.gene01164	K00430	E1.11.1.7	map00940	Phenylpropanoid biosynthesis	up	1.66321	3.1672	up	4.07004	16.796	up	1.91734	3.77726
MS.gene003284	K00430	E1.11.1.7	map00940	Phenylpropanoid biosynthesis	up	3.81376	14.0623	up	3.42459	10.7375	up	3.95982	15.5606
MS.gene056348	K01188	E3.2.1.21	map00460;map00940;map00500	Cyanoamino acid metabolism;Phenylpropanoid biosynthesis;Starch and sucrose metabolism	up	2.60572	6.08696	up	3.3889	10.4752	up	5.31074	39.6909
MS.gene052440	K12355	REF1	map00940	Phenylpropanoid biosynthesis	up	3.58878	12.0318	up	2.99841	7.99117	up	3.00044	8.00244
MS.gene008563	K00430	E1.11.1.7	map00940	Phenylpropanoid biosynthesis	up	4.56825	23.7235	up	10.1388	1127.4	up	9.62541	789.835
MS.gene62056	K15283;K05350	SLC35E1;bglB	map00460;map00940;map00500	Cyanoamino acid metabolism;Phenylpropanoid biosynthesis;Starch and sucrose metabolism	up	6.36128	82.2119	up	4.42032	21.4115	up	5.41713	42.7287
MS.gene056361	K01188	E3.2.1.21	map00460;map00940;map00500	Cyanoamino acid metabolism;Phenylpropanoid biosynthesis;Starch and sucrose metabolism	up	6.86716	116.741	up	8.8716	468.401	up	10.9509	1979.46
MS.gene007423	K10775	PAL	map00940;map00360	Phenylpropanoid biosynthesis;Phenylalanine metabolism	up	2.7951	6.94078	up	1.27538	2.42062	up	2.76219	6.78424
MS.gene38116	K10775	PAL	map00940;map00360	Phenylpropanoid biosynthesis;Phenylalanine metabolism	up	0.662935	1.5833	up	0.601248	1.51703	up	1.90661	3.74927
MS.gene21765	K01904	4CL	map00130;map00940	Ubiquinone and other terpenoid-quinone biosynthesis;Phenylpropanoid biosynthesis	up	3.04457	8.25098	up	1.8617	3.63435	up	2.98342	7.90861
MS.gene03680	K06892	F6H	map00940	Phenylpropanoid biosynthesis	up	0.446882	1.36309	up	0.285506	1.21884	up	2.13963	4.4065
MS.gene31055	K00430	E1.11.1.7	map00940	Phenylpropanoid biosynthesis	up	4.33726	20.2136	up	3.33037	10.0587	up	3.62912	12.373
MS.gene064029	K00588	E2.1.1.104	map00941;map00940;map00945	Flavonoid biosynthesis;Phenylpropanoid biosynthesis;Stilbenoid, diarylheptanoid and gingerol biosynthesis	up	4.58037	23.9237	up	1.50073	2.82986	up	3.97646	15.741
MS.gene034275	K01904	4CL	map00130;map00940	Ubiquinone and other terpenoid-quinone biosynthesis;Phenylpropanoid biosynthesis	up	5.19496	36.6301	up	1.14091	2.20519	up	3.36718	10.3186
MS.gene24582	K00430	E1.11.1.7	map00940	Phenylpropanoid biosynthesis	up	2.88892	7.40718	up	6.34732	81.4204	up	5.56056	47.1949
MS.gene20074	K10775	PAL	map00940;map00360	Phenylpropanoid biosynthesis;Phenylalanine metabolism	up	4.41931	21.3966	up	2.37497	5.18724	up	4.46987	22.1598
MS.gene02085	K00430	E1.11.1.7	map00940	Phenylpropanoid biosynthesis	up	2.29266	4.89958	up	4.03746	16.4209	up	3.91181	15.0513
MS.gene03134	K00430	E1.11.1.7	map00940	Phenylpropanoid biosynthesis	up	0.2919	1.22425	up	2.93511	7.64816	up	2.7724	6.83245
MS.gene054541	K13065	E2.3.1.133, HCT	map00941;map00940;map00945	Flavonoid biosynthesis;Phenylpropanoid biosynthesis;Stilbenoid, diarylheptanoid and gingerol biosynthesis	up	2.55666	5.88345	up	2.01119	4.03114	up	2.51218	5.7048
MS.gene002194	K00430	E1.11.1.7	map00940	Phenylpropanoid biosynthesis	up	1.21814	2.32646	up	3.70688	13.0581	up	3.28425	9.74218
MS.gene003286	K00430	E1.11.1.7	map00940	Phenylpropanoid biosynthesis	up	0.746217	1.67739	up	2.27273	4.83237	up	1.79821	3.47787
MS.gene009662	K00487	CYP73A	map00130;map00940;map00941;map00945	Ubiquinone and other terpenoid-quinone biosynthesis;Phenylpropanoid biosynthesis;Flavonoid biosynthesis;Stilbenoid, diarylheptanoid and gingerol biosynthesis	up	4.61403	24.4885	up	3.26727	9.62824	up	4.60342	24.3091
MS.gene94573	K00430	E1.11.1.7	map00940	Phenylpropanoid biosynthesis	up	3.22645	9.35963	up	3.60009	12.1265	up	3.35496	10.2316
MS.gene003918	K01188	E3.2.1.21	map00460;map00940;map00500	Cyanoamino acid metabolism;Phenylpropanoid biosynthesis;Starch and sucrose metabolism	up	5.65612	50.4268	up	7.80727	223.986	up	10.0641	1070.56
MS.gene99857	K01904	4CL	map00130;map00940	Ubiquinone and other terpenoid-quinone biosynthesis;Phenylpropanoid biosynthesis	up	1.30302	2.46745	up	2.16177	4.47464	up	1.36576	2.57712
MS.gene067825	K13065	E2.3.1.133, HCT	map00941;map00940;map00945	Flavonoid biosynthesis;Phenylpropanoid biosynthesis;Stilbenoid, diarylheptanoid and gingerol biosynthesis	up	7.61077	195.465	up	21.8494	3.77858e+06	up	5.05923	33.341
MS.gene047955	K05350	bglB	map00460;map00940;map00500	Cyanoamino acid metabolism;Phenylpropanoid biosynthesis;Starch and sucrose metabolism	up	0.932044	1.90798	up	6.13039	70.0536	up	10.3424	1298.27
MS.gene003916	K01188	E3.2.1.21	map00460;map00940;map00500	Cyanoamino acid metabolism;Phenylpropanoid biosynthesis;Starch and sucrose metabolism	up	5.94631	61.6621	up	9.50797	728.086	up	12.3776	5321.53
MS.gene95463	K01904	4CL	map00130;map00940	Ubiquinone and other terpenoid-quinone biosynthesis;Phenylpropanoid biosynthesis	up	1.79744	3.47603	up	1.50484	2.83792	up	1.99679	3.99112
MS.gene70075	K01188	E3.2.1.21	map00460;map00940;map00500	Cyanoamino acid metabolism;Phenylpropanoid biosynthesis;Starch and sucrose metabolism	up	1.05489	2.07756	up	1.31345	2.48534	up	2.02422	4.06772
MS.gene26287	K00430	E1.11.1.7	map00940	Phenylpropanoid biosynthesis	up	1.59864	3.02858	up	1.52808	2.88402	up	1.8412	3.58307
MS.gene030303	K00588	E2.1.1.104	map00941;map00940;map00945	Flavonoid biosynthesis;Phenylpropanoid biosynthesis;Stilbenoid, diarylheptanoid and gingerol biosynthesis	up	4.5317	23.1301	up	2.88754	7.40005	up	4.40752	21.2224
MS.gene002910	K05350	bglB	map00460;map00940;map00500	Cyanoamino acid metabolism;Phenylpropanoid biosynthesis;Starch and sucrose metabolism	up	3.47826	11.1445	up	0.868898	1.82627	up	0.224594	1.16845
MS.gene85957	K09753	CCR	map00940	Phenylpropanoid biosynthesis	up	2.43033	5.39016	up	1.35103	2.55094	up	2.07861	4.22399
MS.gene54591	K01188	E3.2.1.21	map00460;map00940;map00500	Cyanoamino acid metabolism;Phenylpropanoid biosynthesis;Starch and sucrose metabolism	up	5.41166	42.567	up	10.0189	1037.49	up	12.9461	7891.82
MS.gene073160	K00430	E1.11.1.7	map00940	Phenylpropanoid biosynthesis	up	6.34238	81.142	up	6.65474	100.757	up	6.26596	76.9557
MS.gene28358	K01188	E3.2.1.21	map00460;map00940;map00500	Cyanoamino acid metabolism;Phenylpropanoid biosynthesis;Starch and sucrose metabolism	up	4.35891	20.5193	up	1.85989	3.62981	up	3.82962	14.2178
MS.gene012611	K15283;K05350	SLC35E1;bglB	map00460;map00940;map00500	Cyanoamino acid metabolism;Phenylpropanoid biosynthesis;Starch and sucrose metabolism	up	23.4085	1.11345e+07	up	8.67101	407.599	up	7.88233	235.948
MS.gene26463	K00588	E2.1.1.104	map00941;map00940;map00945	Flavonoid biosynthesis;Phenylpropanoid biosynthesis;Stilbenoid, diarylheptanoid and gingerol biosynthesis	up	3.62832	12.3661	up	0.836795	1.78608	up	2.73193	6.64345
MS.gene22423	K10775	PAL	map00940;map00360	Phenylpropanoid biosynthesis;Phenylalanine metabolism	up	3.60084	12.1328	up	1.91331	3.76673	up	2.96385	7.80204
MS.gene71681	K00083	CAD	map00940	Phenylpropanoid biosynthesis	up	2.92543	7.59698	up	1.26934	2.41052	up	2.40239	5.28679
MS.gene83513	K01904	4CL	map00130;map00940	Ubiquinone and other terpenoid-quinone biosynthesis;Phenylpropanoid biosynthesis	up	1.35404	2.55626	up	2.17535	4.51697	up	1.44992	2.73193
MS.gene08191	K13065	E2.3.1.133, HCT	map00941;map00940;map00945	Flavonoid biosynthesis;Phenylpropanoid biosynthesis;Stilbenoid, diarylheptanoid and gingerol biosynthesis	up	9.82475	906.867	up	8.00575	257.023	up	6.52071	91.8185
MS.gene83592	K09753	CCR	map00940	Phenylpropanoid biosynthesis	up	1.52947	2.88679	up	1.05427	2.07667	up	1.70676	3.26426
MS.gene42017	K00430	E1.11.1.7	map00940	Phenylpropanoid biosynthesis	up	1.21671	2.32415	up	3.79365	13.8676	up	2.9117	7.52505
MS.gene034512	K00430	E1.11.1.7	map00940	Phenylpropanoid biosynthesis	up	4.58065	23.9284	up	3.46321	11.0288	up	3.76245	13.571
MS.gene007525	K10775	PAL	map00940;map00360	Phenylpropanoid biosynthesis;Phenylalanine metabolism	up	3.23115	9.39019	up	0.656283	1.57602	up	2.30286	4.93434
MS.gene049483	K00430	E1.11.1.7	map00940	Phenylpropanoid biosynthesis	up	2.35779	5.12584	up	6.87827	117.643	up	7.20465	147.508
MS.gene54593	K01188	E3.2.1.21	map00460;map00940;map00500	Cyanoamino acid metabolism;Phenylpropanoid biosynthesis;Starch and sucrose metabolism	up	10.622	1575.99	up	12.8709	7490.66	up	15.4278	44080
MS.gene26255	K00487	CYP73A	map00130;map00940;map00941;map00945	Ubiquinone and other terpenoid-quinone biosynthesis;Phenylpropanoid biosynthesis;Flavonoid biosynthesis;Stilbenoid, diarylheptanoid and gingerol biosynthesis	up	4.98545	31.6789	up	1.66533	3.17187	up	4.16797	17.9756
MS.gene003902	K01188	E3.2.1.21	map00460;map00940;map00500	Cyanoamino acid metabolism;Phenylpropanoid biosynthesis;Starch and sucrose metabolism	up	5.7573	54.0906	up	7.74315	214.249	up	8.41506	341.339
MS.gene03524	K00430	E1.11.1.7	map00940	Phenylpropanoid biosynthesis	up	1.51708	2.86211	up	3.57902	11.9506	up	3.40942	10.6252
MS.gene067823	K13065	E2.3.1.133, HCT	map00941;map00940;map00945	Flavonoid biosynthesis;Phenylpropanoid biosynthesis;Stilbenoid, diarylheptanoid and gingerol biosynthesis	up	5.36189	41.1236	up	5.05426	33.2264	up	4.87117	29.2664
MS.gene007527	K10775	PAL	map00940;map00360	Phenylpropanoid biosynthesis;Phenylalanine metabolism	up	4.54921	23.4125	up	0.374345	1.29625	up	2.99483	7.97138
MS.gene31061	K01188	E3.2.1.21	map00460;map00940;map00500	Cyanoamino acid metabolism;Phenylpropanoid biosynthesis;Starch and sucrose metabolism	up	1.71485	3.28262	up	3.91171	15.0502	up	3.28697	9.76063
MS.gene98039	K00487	CYP73A	map00130;map00940;map00941;map00945	Ubiquinone and other terpenoid-quinone biosynthesis;Phenylpropanoid biosynthesis;Flavonoid biosynthesis;Stilbenoid, diarylheptanoid and gingerol biosynthesis	up	5.2118	37.0603	up	3.09362	8.53637	up	4.385	20.8937
MS.gene011737	K00430	E1.11.1.7	map00940	Phenylpropanoid biosynthesis	up	3.45893	10.9962	up	3.9079	15.0105	up	3.52416	11.5048
MS.gene44482	K00430	E1.11.1.7	map00940	Phenylpropanoid biosynthesis	up	4.61444	24.4955	up	4.94159	30.7303	up	4.92873	30.4576
MS.gene29408	K06892	F6H	map00940	Phenylpropanoid biosynthesis	up	2.66856	6.35794	up	2.44467	5.44401	up	3.73912	13.3532
MS.gene029858	K00430	E1.11.1.7	map00940	Phenylpropanoid biosynthesis	up	1.43686	2.70731	up	5.75172	53.8815	up	3.33315	10.0781
MS.gene24109	K00083	CAD	map00940	Phenylpropanoid biosynthesis	up	4.00495	16.0549	up	1.84091	3.58237	up	2.21529	4.64374
MS.gene20073	K10775	PAL	map00940;map00360	Phenylpropanoid biosynthesis;Phenylalanine metabolism	up	2.89652	7.44628	up	1.28999	2.44526	up	2.82802	7.10099
MS.gene74557	K00430	E1.11.1.7	map00940	Phenylpropanoid biosynthesis	up	0.576766	1.4915	up	1.20477	2.30501	up	2.32871	5.02356
MS.gene28352	K01188	E3.2.1.21	map00460;map00940;map00500	Cyanoamino acid metabolism;Phenylpropanoid biosynthesis;Starch and sucrose metabolism	up	4.98362	31.6388	up	3.06378	8.3616	up	2.18049	4.53306
MS.gene034199	K13065	E2.3.1.133, HCT	map00941;map00940;map00945	Flavonoid biosynthesis;Phenylpropanoid biosynthesis;Stilbenoid, diarylheptanoid and gingerol biosynthesis	up	0.984467	1.97858	up	1.19766	2.29367	up	1.95039	3.86478
MS.gene49485	K00430	E1.11.1.7	map00940	Phenylpropanoid biosynthesis	up	1.28243	2.43248	up	1.38157	2.60551	up	1.99253	3.97933
MS.gene003904	K01188	E3.2.1.21	map00460;map00940;map00500	Cyanoamino acid metabolism;Phenylpropanoid biosynthesis;Starch and sucrose metabolism	up	2.62558	6.17133	up	0.0879273	1.06284	up	2.76031	6.77543
MS.gene74559	K00430	E1.11.1.7	map00940	Phenylpropanoid biosynthesis	up	1.26856	2.40921	up	1.6559	3.15119	up	3.11522	8.66515
MS.gene03130	K00430	E1.11.1.7	map00940	Phenylpropanoid biosynthesis	up	1.1898	2.28121	up	3.33274	10.0752	up	2.4479	5.45622
MS.gene03132	K00430	E1.11.1.7	map00940	Phenylpropanoid biosynthesis	up	1.96478	3.90352	up	3.22789	9.36897	up	3.44568	10.8956
MS.gene96656	K18368;K01054	CSE;MGLL	map00940;map00561	Phenylpropanoid biosynthesis;Glycerolipid metabolism	up	2.51327	5.70912	up	0.0564889	1.03993	up	0.169739	1.12485
MS.gene25841	K05349	bglX	map00460;map00940;map00500	Cyanoamino acid metabolism;Phenylpropanoid biosynthesis;Starch and sucrose metabolism	up	1.82131	3.53401	up	0.565223	1.47962	up	1.47537	2.78056
MS.gene21861	K01904	4CL	map00130;map00940	Ubiquinone and other terpenoid-quinone biosynthesis;Phenylpropanoid biosynthesis	up	2.33506	5.04571	up	1.72085	3.29631	up	3.55285	11.7359
MS.gene83839	K13065	E2.3.1.133, HCT	map00941;map00940;map00945	Flavonoid biosynthesis;Phenylpropanoid biosynthesis;Stilbenoid, diarylheptanoid and gingerol biosynthesis	up	6.41222	85.1668	up	6.14318	70.6773	up	5.78651	55.1966
MS.gene004713	K01904	4CL	map00130;map00940	Ubiquinone and other terpenoid-quinone biosynthesis;Phenylpropanoid biosynthesis	up	2.07359	4.20932	up	2.82839	7.1028	up	2.52893	5.77142
MS.gene061984	K05349	bglX	map00460;map00940;map00500	Cyanoamino acid metabolism;Phenylpropanoid biosynthesis;Starch and sucrose metabolism	up	0.480873	1.39559	up	2.03268	4.09163	up	3.39706	10.5345
MS.gene66349	K00588	E2.1.1.104	map00941;map00940;map00945	Flavonoid biosynthesis;Phenylpropanoid biosynthesis;Stilbenoid, diarylheptanoid and gingerol biosynthesis	up	3.77922	13.7296	up	1.19731	2.29311	up	4.50051	22.6354
MS.gene042593	K05349	bglX	map00460;map00940;map00500	Cyanoamino acid metabolism;Phenylpropanoid biosynthesis;Starch and sucrose metabolism	up	0.546448	1.46049	up	3.3386	10.1162	up	5.96114	62.299
MS.gene66994	K05349	bglX	map00460;map00940;map00500	Cyanoamino acid metabolism;Phenylpropanoid biosynthesis;Starch and sucrose metabolism	up	0.778036	1.7148	up	1.48924	2.80741	up	2.83014	7.11144
MS.gene032139	K01188	E3.2.1.21	map00460;map00940;map00500	Cyanoamino acid metabolism;Phenylpropanoid biosynthesis;Starch and sucrose metabolism	up	1.15612	2.22857	up	3.90415	14.9716	up	3.663	12.6669
MS.gene65417	K13065	E2.3.1.133, HCT	map00941;map00940;map00945	Flavonoid biosynthesis;Phenylpropanoid biosynthesis;Stilbenoid, diarylheptanoid and gingerol biosynthesis	up	2.74723	6.71427	up	1.55634	2.94108	up	1.28656	2.43946
MS.gene93004	K00083	CAD	map00940	Phenylpropanoid biosynthesis	up	2.42269	5.36169	up	1.36323	2.57261	up	2.0181	4.05051
MS.gene92221	K18368	CSE	map00940	Phenylpropanoid biosynthesis	up	2.18462	4.54606	up	1.9629	3.89846	up	2.9682	7.8256
MS.gene073327	K18368	CSE	map00940	Phenylpropanoid biosynthesis	up	3.24668	9.49177	up	0.943916	1.92374	up	2.02585	4.07233
MS.gene20075	K10775	PAL	map00940;map00360	Phenylpropanoid biosynthesis;Phenylalanine metabolism	up	4.11748	17.3574	up	0.930187	1.90552	up	3.31611	9.95977
MS.gene03687	K06892	F6H	map00940	Phenylpropanoid biosynthesis	up	1.27707	2.42346	up	1.96844	3.91344	up	2.87538	7.33797
MS.gene22422	K10775	PAL	map00940;map00360	Phenylpropanoid biosynthesis;Phenylalanine metabolism	up	4.36606	20.6213	up	1.33445	2.52179	up	3.91941	15.1307
MS.gene42084	K00430	E1.11.1.7	map00940	Phenylpropanoid biosynthesis	up	5.21841	37.2304	up	7.76305	217.225	up	9.437	693.14
MS.gene88954	K00083	CAD	map00940	Phenylpropanoid biosynthesis	up	3.79597	13.8899	up	1.66149	3.16343	up	2.40337	5.29038
MS.gene073161	K00430	E1.11.1.7	map00940	Phenylpropanoid biosynthesis	up	2.76379	6.79179	up	2.94106	7.67973	up	2.62802	6.18179
MS.gene33531	K15283;K05350	SLC35E1;bglB	map00460;map00940;map00500	Cyanoamino acid metabolism;Phenylpropanoid biosynthesis;Starch and sucrose metabolism	up	4.49182	22.4995	up	3.16325	8.95845	up	3.47105	11.089
MS.gene007526	K10775	PAL	map00940;map00360	Phenylpropanoid biosynthesis;Phenylalanine metabolism	up	3.39903	10.549	up	1.40999	2.65734	up	3.36756	10.3213
MS.gene058103	K01904	4CL	map00130;map00940	Ubiquinone and other terpenoid-quinone biosynthesis;Phenylpropanoid biosynthesis	up	3.60648	12.1803	up	1.8699	3.65507	up	3.77445	13.6843
MS.gene061983	K05349	bglX	map00460;map00940;map00500	Cyanoamino acid metabolism;Phenylpropanoid biosynthesis;Starch and sucrose metabolism	up	3.56477	11.8332	up	7.74006	213.791	up	7.69544	207.281
MS.gene042249	K15283;K05350	SLC35E1;bglB	map00460;map00940;map00500	Cyanoamino acid metabolism;Phenylpropanoid biosynthesis;Starch and sucrose metabolism	up	4.43563	21.64	up	2.65684	6.30651	up	4.16803	17.9764
MS.gene034244	K09753	CCR	map00940	Phenylpropanoid biosynthesis	up	4.8818	29.4827	up	1.19104	2.28318	up	1.47981	2.78912
MS.gene029855	K00430	E1.11.1.7	map00940	Phenylpropanoid biosynthesis	up	0.607977	1.52412	up	4.56824	23.7234	up	4.59471	24.1627
MS.gene37256	K00430	E1.11.1.7	map00940	Phenylpropanoid biosynthesis	up	2.79136	6.9228	up	0.798982	1.73987	up	1.35806	2.5634
MS.gene020987	K10775	PAL	map00940;map00360	Phenylpropanoid biosynthesis;Phenylalanine metabolism	up	0.662935	1.5833	up	0.601248	1.51703	up	1.90661	3.74927
MS.gene22754	K13066	COMT	map00940;map00380	Phenylpropanoid biosynthesis;Tryptophan metabolism	up	0.0875113	1.06254	up	1.09217	2.13194	up	1.30127	2.46446
MS.gene37093	K00430	E1.11.1.7	map00940	Phenylpropanoid biosynthesis	up	3.09026	8.5165	up	2.33874	5.05859	up	2.28838	4.88508
MS.gene047856	K00588	E2.1.1.104	map00941;map00940;map00945	Flavonoid biosynthesis;Phenylpropanoid biosynthesis;Stilbenoid, diarylheptanoid and gingerol biosynthesis	up	2.69489	6.47506	up	0.634379	1.55227	up	2.63407	6.20774
MS.gene66993	K05349	bglX	map00460;map00940;map00500	Cyanoamino acid metabolism;Phenylpropanoid biosynthesis;Starch and sucrose metabolism	up	1.16279	2.23889	up	5.26718	38.5105	up	7.24489	151.681
MS.gene86994	K09753	CCR	map00940	Phenylpropanoid biosynthesis	up	2.19729	4.58618	up	1.34181	2.53469	up	2.12614	4.36546
MS.gene28357	K01188	E3.2.1.21	map00460;map00940;map00500	Cyanoamino acid metabolism;Phenylpropanoid biosynthesis;Starch and sucrose metabolism	up	5.31757	39.8793	up	6.68151	102.644	up	9.58998	770.674
MS.gene08190	K13065	E2.3.1.133, HCT	map00941;map00940;map00945	Flavonoid biosynthesis;Phenylpropanoid biosynthesis;Stilbenoid, diarylheptanoid and gingerol biosynthesis	up	4.23214	18.7933	up	5.49057	44.96	up	4.13828	17.6094
MS.gene02083	K00430	E1.11.1.7	map00940	Phenylpropanoid biosynthesis	up	1.7207	3.29597	up	2.74376	6.69812	up	2.11818	4.34146
MS.gene003905	K01188	E3.2.1.21	map00460;map00940;map00500	Cyanoamino acid metabolism;Phenylpropanoid biosynthesis;Starch and sucrose metabolism	up	6.36581	82.4706	up	3.77566	13.6958	up	7.14455	141.489
MS.gene94574	K00430	E1.11.1.7	map00940	Phenylpropanoid biosynthesis	up	7.69119	206.671	up	8.86165	465.18	up	7.16195	143.206
MS.gene61421	K12355	REF1	map00940	Phenylpropanoid biosynthesis	up	2.37961	5.20397	up	2.294	4.90415	up	2.47882	5.5744
MS.gene012613	K05350	bglB	map00460;map00940;map00500	Cyanoamino acid metabolism;Phenylpropanoid biosynthesis;Starch and sucrose metabolism	up	5.88619	59.1453	up	5.67197	50.9838	up	1.73777	3.33518
MS.gene98148	K01904	4CL	map00130;map00940	Ubiquinone and other terpenoid-quinone biosynthesis;Phenylpropanoid biosynthesis	up	4.778	27.436	up	0.955078	1.93868	up	3.03547	8.19913
MS.gene57366	K01188	E3.2.1.21	map00460;map00940;map00500	Cyanoamino acid metabolism;Phenylpropanoid biosynthesis;Starch and sucrose metabolism	up	2.7849	6.8919	up	3.51561	11.4368	up	4.38709	20.9241
MS.gene87055	K00430	E1.11.1.7	map00940	Phenylpropanoid biosynthesis	up	3.1438	8.83852	up	5.20538	36.8956	up	8.33285	322.432
MS.gene065143	K18368;K01054	CSE;MGLL	map00940;map00561	Phenylpropanoid biosynthesis;Glycerolipid metabolism	up	3.50225	11.3314	up	0.957828	1.94238	up	1.48627	2.80165
MS.gene38109	K13066	COMT	map00940;map00380	Phenylpropanoid biosynthesis;Tryptophan metabolism	up	2.0483	4.13617	up	1.77042	3.41152	up	5.75473	53.994
MS.gene049130	K12355	REF1	map00940	Phenylpropanoid biosynthesis	up	1.61218	3.05714	down	-3.96059	0.0642307	up	0.31209	1.2415
MS.gene059850	K05350	bglB	map00460;map00940;map00500	Cyanoamino acid metabolism;Phenylpropanoid biosynthesis;Starch and sucrose metabolism	up	3.83624	14.2831	down	-0.935168	0.522982	up	1.53487	2.89762
MS.gene065185	K05350	bglB	map00460;map00940;map00500	Cyanoamino acid metabolism;Phenylpropanoid biosynthesis;Starch and sucrose metabolism	up	3.57739	11.9372	down	-0.30877	0.80733	up	0.362709	1.28584
MS.gene056360	K01188	E3.2.1.21	map00460;map00940;map00500	Cyanoamino acid metabolism;Phenylpropanoid biosynthesis;Starch and sucrose metabolism	up	3.96344	15.5996	down	-0.0229151	0.984242	up	3.62675	12.3527
MS.gene053811	K18368;K01054	CSE;MGLL	map00940;map00561	Phenylpropanoid biosynthesis;Glycerolipid metabolism	up	2.33486	5.04502	down	-1.12155	0.459601	up	0.167755	1.12331
MS.gene65684	K18368;K01054	CSE;MGLL	map00940;map00561	Phenylpropanoid biosynthesis;Glycerolipid metabolism	up	2.59659	6.04857	down	-1.2227	0.42848	up	0.915639	1.8864
MS.gene053535	K00588	E2.1.1.104	map00941;map00940;map00945	Flavonoid biosynthesis;Phenylpropanoid biosynthesis;Stilbenoid, diarylheptanoid and gingerol biosynthesis	up	3.57036	11.8791	down	-0.181053	0.882059	up	2.39148	5.24695
MS.gene007421	K10775	PAL	map00940;map00360	Phenylpropanoid biosynthesis;Phenylalanine metabolism	up	3.25955	9.57685	down	-0.618304	0.651436	up	2.28757	4.88234
MS.gene63039	K18368;K01054	CSE;MGLL	map00940;map00561	Phenylpropanoid biosynthesis;Glycerolipid metabolism	up	2.61626	6.1316	down	-0.308783	0.807322	up	0.340132	1.26587
MS.gene053218	K09753	CCR	map00940	Phenylpropanoid biosynthesis	up	5.80611	55.9516	down	-0.0354389	0.975735	up	2.17399	4.51271
MS.gene066454	K18368	CSE	map00940	Phenylpropanoid biosynthesis	up	1.03355	2.04705	down	-0.296925	0.813986	up	2.45804	5.49469
MS.gene22022	K13065	E2.3.1.133, HCT	map00941;map00940;map00945	Flavonoid biosynthesis;Phenylpropanoid biosynthesis;Stilbenoid, diarylheptanoid and gingerol biosynthesis	up	0.0557148	1.03937	down	-1.712	0.305236	down	-3.55941	0.0848222
MS.gene003897	K01188	E3.2.1.21	map00460;map00940;map00500	Cyanoamino acid metabolism;Phenylpropanoid biosynthesis;Starch and sucrose metabolism	up	1.47791	2.78546	down	-0.163659	0.892758	up	2.12443	4.36029
MS.gene000616	K09753	CCR	map00940	Phenylpropanoid biosynthesis	up	5.80611	55.9516	down	-0.0354389	0.975735	up	2.17399	4.51271
MS.gene031402	K05350	bglB	map00460;map00940;map00500	Cyanoamino acid metabolism;Phenylpropanoid biosynthesis;Starch and sucrose metabolism	up	3.24609	9.48793	down	-0.297363	0.813739	up	0.994963	1.99303
MS.gene029411	K18368;K01054	CSE;MGLL	map00940;map00561	Phenylpropanoid biosynthesis;Glycerolipid metabolism	up	2.51918	5.73255	down	-0.263981	0.832787	up	1.14539	2.21205
MS.gene29407	K06892	F6H	map00940	Phenylpropanoid biosynthesis	down	-0.185728	0.879205	up	0.159038	1.11654	up	1.47025	2.7707
MS.gene75039	K01904	4CL	map00130;map00940	Ubiquinone and other terpenoid-quinone biosynthesis;Phenylpropanoid biosynthesis	down	-1.24066	0.42318	down	-1.98445	0.252708	down	-1.25191	0.419891
MS.gene30917	K00430	E1.11.1.7	map00940	Phenylpropanoid biosynthesis	down	-0.99151	0.502951	up	7.15865	142.879	down	-1.03547	0.487856
MS.gene065895	K01904	4CL	map00130;map00940	Ubiquinone and other terpenoid-quinone biosynthesis;Phenylpropanoid biosynthesis	down	-2.47992	0.179255	down	-4.32941	0.0497413	down	-2.68192	0.155834
MS.gene05298	K05350	bglB	map00460;map00940;map00500	Cyanoamino acid metabolism;Phenylpropanoid biosynthesis;Starch and sucrose metabolism	down	-0.887134	0.540687	down	-2.30847	0.201874	down	-1.70643	0.306417
MS.gene53959	K00430	E1.11.1.7	map00940	Phenylpropanoid biosynthesis	down	-1.94365	0.259959	up	6.48248	89.4171	up	5.48127	44.671
MS.gene054290	K00430	E1.11.1.7	map00940	Phenylpropanoid biosynthesis	down	-0.361104	0.778569	up	5.32319	40.0351	up	3.47166	11.0937
MS.gene011778	K00588	E2.1.1.104	map00941;map00940;map00945	Flavonoid biosynthesis;Phenylpropanoid biosynthesis;Stilbenoid, diarylheptanoid and gingerol biosynthesis	down	-7.04037	0.00759692	down	-7.12457	0.00716622	down	-0.18598	0.879052
MS.gene022444	K01904	4CL	map00130;map00940	Ubiquinone and other terpenoid-quinone biosynthesis;Phenylpropanoid biosynthesis	down	-1.79522	0.288127	down	-3.54379	0.085746	down	-1.83683	0.279935
MS.gene04769	K12355	REF1	map00940	Phenylpropanoid biosynthesis	down	-0.890402	0.539464	down	-1.98082	0.253346	down	-0.672677	0.627342
MS.gene95623	K01188	E3.2.1.21	map00460;map00940;map00500	Cyanoamino acid metabolism;Phenylpropanoid biosynthesis;Starch and sucrose metabolism	down	-0.889791	0.539692	down	-1.26657	0.415647	down	-2.19318	0.218668
MS.gene35477	K01904	4CL	map00130;map00940	Ubiquinone and other terpenoid-quinone biosynthesis;Phenylpropanoid biosynthesis	down	-1.24283	0.422544	down	-3.75165	0.0742406	down	-1.71211	0.305213
MS.gene74561	K00430	E1.11.1.7	map00940	Phenylpropanoid biosynthesis	down	-0.353023	0.782942	up	1.17524	2.2583	up	1.49579	2.82018
MS.gene33392	K13065	E2.3.1.133, HCT	map00941;map00940;map00945	Flavonoid biosynthesis;Phenylpropanoid biosynthesis;Stilbenoid, diarylheptanoid and gingerol biosynthesis	down	-3.39859	0.0948251	up	1.26053	2.39584	down	-3.84604	0.0695388
MS.gene043036	K00430	E1.11.1.7	map00940	Phenylpropanoid biosynthesis	down	-0.823176	0.565196	down	-1.58257	0.333886	down	-2.41586	0.187394
MS.gene005445	K01188	E3.2.1.21	map00460;map00940;map00500	Cyanoamino acid metabolism;Phenylpropanoid biosynthesis;Starch and sucrose metabolism	down	-1.38534	0.3828	down	-2.83807	0.139847	down	-2.47674	0.17965
MS.gene031746	K01904	4CL	map00130;map00940	Ubiquinone and other terpenoid-quinone biosynthesis;Phenylpropanoid biosynthesis	down	-3.19372	0.109294	down	-2.55467	0.170203	down	-7.76805	0.00458758
MS.gene24943	K13065	E2.3.1.133, HCT	map00941;map00940;map00945	Flavonoid biosynthesis;Phenylpropanoid biosynthesis;Stilbenoid, diarylheptanoid and gingerol biosynthesis	down	-3.76301	0.073658	down	-1.88752	0.27027	down	-7.78115	0.00454613
MS.gene58913	K05350	bglB	map00460;map00940;map00500	Cyanoamino acid metabolism;Phenylpropanoid biosynthesis;Starch and sucrose metabolism	down	-1.41615	0.374712	down	-1.94907	0.258983	down	-0.46477	0.724586
MS.gene048352	K13066	COMT	map00940;map00380	Phenylpropanoid biosynthesis;Tryptophan metabolism	down	-2.17264	0.221804	down	-3.0185	0.123408	down	-2.07097	0.237999
MS.gene24941	K13065	E2.3.1.133, HCT	map00941;map00940;map00945	Flavonoid biosynthesis;Phenylpropanoid biosynthesis;Stilbenoid, diarylheptanoid and gingerol biosynthesis	down	-1.08627	0.470977	down	-6.98156	0.00791299	down	-6.94107	0.00813821
MS.gene66371	K01904	4CL	map00130;map00940	Ubiquinone and other terpenoid-quinone biosynthesis;Phenylpropanoid biosynthesis	down	-1.34316	0.394156	down	-2.04918	0.241621	down	-1.15986	0.447556
MS.gene58871	K05350	bglB	map00460;map00940;map00500	Cyanoamino acid metabolism;Phenylpropanoid biosynthesis;Starch and sucrose metabolism	down	-1.05813	0.480254	down	-0.931006	0.524493	down	-1.91164	0.26579
MS.gene58873	K05350	bglB	map00460;map00940;map00500	Cyanoamino acid metabolism;Phenylpropanoid biosynthesis;Starch and sucrose metabolism	down	-1.16618	0.445599	down	-4.04129	0.0607367	down	-0.515882	0.699365
MS.gene90469	K00588	E2.1.1.104	map00941;map00940;map00945	Flavonoid biosynthesis;Phenylpropanoid biosynthesis;Stilbenoid, diarylheptanoid and gingerol biosynthesis	down	-7.04037	0.00759692	down	-7.12457	0.00716622	down	-0.18598	0.879052
MS.gene065215	K13066	COMT	map00940;map00380	Phenylpropanoid biosynthesis;Tryptophan metabolism	down	-2.10862	0.231869	down	-3.17606	0.11064	down	-3.88116	0.0678663
MS.gene041940	K00588	E2.1.1.104	map00941;map00940;map00945	Flavonoid biosynthesis;Phenylpropanoid biosynthesis;Stilbenoid, diarylheptanoid and gingerol biosynthesis	down	-7.22095	0.0067031	down	-7.02103	0.00769943	down	-1.05455	0.481447
MS.gene008935	K13066	COMT	map00940;map00380	Phenylpropanoid biosynthesis;Tryptophan metabolism	down	-2.23174	0.212901	down	-6.23143	0.0133092	down	-4.28697	0.0512264
