# Supplementary material for: Comparative transcriptome analysis of differentially expressed genes of Medicago falcata L. breeding lines response to saline-alkaline stress
Source: BMC Plant Biol. 2025 May 13;25:623. doi: 10.1186/s12870-025-06599-3 (PMC12070579; doi:10.1186/s12870-025-06599-3)
Supplement: Supplementary file 10 — Additional file 10: Table S8. KEGG pathways are significantly enriched in DEGs from HL. [file 12870_2025_6599_MOESM10_ESM.xlsx]

## Sheet: Sheet1
Num	Pathway id	Description	Database	Padjust	First Category	Second Category	Gene_ids
27	map00943	Isoflavonoid biosynthesis	KEGG PATHWAY	1.87767e-12	Metabolism	Biosynthesis of other secondary metabolites	MS.gene04661|MS.gene018028|MS.gene018026|MS.gene26401|MS.gene26400|MS.gene59395|MS.gene055960|MS.gene055963|MS.gene055962|MS.gene59394|MS.gene57176|MS.gene88266|MS.gene52699|MS.gene52698|MS.gene52695|MS.gene52696|MS.gene47577|MS.gene029601|MS.gene028244|MS.gene04659|MS.gene47578|MS.gene070216|MS.gene26860|MS.gene010541|MS.gene59396|MS.gene018025|MS.gene39533
26	map04712	Circadian rhythm - plant	KEGG PATHWAY	3.52616e-10	Organismal Systems	Environmental adaptation	MS.gene024388|MS.gene061735|MS.gene88888|MS.gene058108|MS.gene024382|MS.gene79744|MS.gene024776|MS.gene050697|MS.gene044399|MS.gene08517|MS.gene60720|MS.gene050702|MS.gene015647|MS.gene025856|MS.gene59588|MS.gene011742|MS.gene65495|MS.gene62679|MS.gene22755|MS.gene056313|MS.gene22750|MS.gene046371|MS.gene06605|MS.gene21870|MS.gene95302|MS.gene021995
10	map00196	Photosynthesis - antenna proteins	KEGG PATHWAY	0.00030529	Metabolism	Energy metabolism	MS.gene20444|MS.gene27116|MS.gene031033|MS.gene90134|MS.gene031030|MS.gene028321|MS.gene031027|MS.gene20443|MS.gene031028|MS.gene38214
