# Supplementary material for: Comparative transcriptome analysis of differentially expressed genes of Medicago falcata L. breeding lines response to saline-alkaline stress
Source: BMC Plant Biol. 2025 May 13;25:623. doi: 10.1186/s12870-025-06599-3 (PMC12070579; doi:10.1186/s12870-025-06599-3)
Supplement: Supplementary file 11 — Additional file 11: Table S9. Expression profiles of DEGs enriched in the “Isoflavonoid biosynthesis” pathway. [file 12870_2025_6599_MOESM11_ESM.xlsx]

## Sheet: Sheet1
Gene ID	KO ID	KO Name	Pathway ID	Pathway Definition	LM18_1h_VS_LM18_CK(regulate)	LM18_1h_VS_LM18_CK(log2fc)	LM18_1h_VS_LM18_CK(fc)	LM18_6h_VS_LM18_CK(regulate)	LM18_6h_VS_LM18_CK(log2fc)	LM18_6h_VS_LM18_CK(fc)	LM18_12h_VS_LM18_CK(regulate)	LM_12h_VS_LM18_CK(log2fc)	LM18_12h_VS_LM18_CK(fc)
MS.gene39533	K13257	CYP93C	map00943	Isoflavonoid biosynthesis	up	3.81159	14.0411	up	0.935427	1.91246	up	6.59445	96.6332
MS.gene52699	K25075	PTS	map00943	Isoflavonoid biosynthesis	up	0.682915	1.60538	up	0.620092	1.53697	up	3.64973	12.551
MS.gene028244	K13260	CYP81E	map00943	Isoflavonoid biosynthesis	up	0.865359	1.82179	up	0.423832	1.34149	up	3.82173	14.1402
MS.gene59394	K05281	IFR	map00943	Isoflavonoid biosynthesis	up	3.07172	8.40775	up	3.24032	9.45007	up	5.11796	34.7264
MS.gene055963	K25075	PTS	map00943	Isoflavonoid biosynthesis	up	5.58773	48.0922	up	1.01156	2.01609	up	6.21797	74.4382
MS.gene055960	K25075	PTS	map00943	Isoflavonoid biosynthesis	up	4.38122	20.8391	up	0.830926	1.77883	up	4.97656	31.4842
MS.gene018028	K25075	PTS	map00943	Isoflavonoid biosynthesis	up	3.17819	9.05171	up	0.358372	1.28198	up	3.79547	13.8851
MS.gene47577	K13259	HI4OMT	map00943	Isoflavonoid biosynthesis	up	2.24343	4.7352	up	0.618444	1.53522	up	3.59178	12.0569
MS.gene018026	K25075	PTS	map00943	Isoflavonoid biosynthesis	up	6.18431	72.7214	up	0.748132	1.67962	up	5.69341	51.7471
MS.gene59396	K05281	IFR	map00943	Isoflavonoid biosynthesis	up	1.70574	3.26197	up	0.335336	1.26167	up	3.70842	13.0721
MS.gene59395	K05281	IFR	map00943	Isoflavonoid biosynthesis	up	3.76004	13.5483	up	1.52576	2.87938	up	5.16479	35.8721
MS.gene52698	K25075	PTS	map00943	Isoflavonoid biosynthesis	up	6.0507	66.289	up	1.12457	2.18037	up	4.13543	17.5747
MS.gene88266	K13259	HI4OMT	map00943	Isoflavonoid biosynthesis	up	4.00659	16.0732	up	1.70292	3.2556	up	3.26765	9.63078
MS.gene010541	K05281	IFR	map00943	Isoflavonoid biosynthesis	up	4.20577	18.4528	up	1.3412	2.53362	up	5.8349	57.0795
MS.gene04659	K25075	PTS	map00943	Isoflavonoid biosynthesis	up	6.51037	91.1626	up	1.85937	3.6285	up	5.23397	37.6341
MS.gene26400	K13257	CYP93C	map00943	Isoflavonoid biosynthesis	up	4.05436	16.6144	up	0.460456	1.37598	up	5.70601	52.201
MS.gene055962	K25075	PTS	map00943	Isoflavonoid biosynthesis	up	5.21361	37.1067	up	0.222368	1.16665	up	5.73128	53.1237
MS.gene52695	K25075	PTS	map00943	Isoflavonoid biosynthesis	up	6.41151	85.125	up	1.78912	3.45603	up	5.6224	49.2619
MS.gene52696	K25075	PTS	map00943	Isoflavonoid biosynthesis	up	5.64174	49.9266	up	0.109784	1.07907	up	4.51001	22.7849
MS.gene04661	K25075	PTS	map00943	Isoflavonoid biosynthesis	up	4.76616	27.2117	down	-0.379165	0.768883	up	3.68974	12.9039
MS.gene018025	K25075	PTS	map00943	Isoflavonoid biosynthesis	up	3.34736	10.1779	down	-0.437296	0.738517	up	4.11606	17.3404
MS.gene029601	K23179	CYP93B2_16	map00943;map00941	Isoflavonoid biosynthesis;Flavonoid biosynthesis	down	-0.681788	0.623392	down	-7.14561	0.00706248	down	-0.393971	0.761032
MS.gene57176	K13260	CYP81E	map00943	Isoflavonoid biosynthesis	up	1.08941	2.12786	down	-1.68774	0.310414	up	2.81692	7.04655
MS.gene47578	K13257	CYP93C	map00943	Isoflavonoid biosynthesis	up	2.96573	7.8122	down	-0.258599	0.835899	up	5.27501	38.72
MS.gene070216	K22932	CYP81E9	map00943	Isoflavonoid biosynthesis	up	1.1474	2.21515	up	3.00319	8.0177	down	-0.734121	0.601184
MS.gene26401	K13259	HI4OMT	map00943	Isoflavonoid biosynthesis	up	1.41626	2.66894	down	-1.58196	0.334029	up	3.4415	10.8641
MS.gene26860	K13257	CYP93C	map00943	Isoflavonoid biosynthesis	up	2.41251	5.324	down	-1.10601	0.464576	up	5.1882	36.4589
