# Supplementary material for: Comparative transcriptome analysis of differentially expressed genes of Medicago falcata L. breeding lines response to saline-alkaline stress
Source: BMC Plant Biol. 2025 May 13;25:623. doi: 10.1186/s12870-025-06599-3 (PMC12070579; doi:10.1186/s12870-025-06599-3)
Supplement: Supplementary file 12 — Additional file 12: Table S10. Co-DEGs GO function annotation. [file 12870_2025_6599_MOESM12_ESM.xlsx]

## Sheet: Sheet1
Number	GO ID	Term Type	Description	Rich factor	Padjust	Gene_ids
24	GO:0009416	BP	response to light stimulus	0.0234375	0.000181138	MS.gene59588;MS.gene79744;MS.gene20444;MS.gene20443;MS.gene031028;MS.gene034091;MS.gene77877;MS.gene026749;MS.gene97830;MS.gene056876;MS.gene031030;MS.gene98048;MS.gene062898;MS.gene62679;MS.gene007228;MS.gene91845;MS.gene015475;MS.gene90134;MS.gene031033;MS.gene052010;MS.gene38214;MS.gene046371;MS.gene95302;MS.gene75346
40	GO:0009628	BP	response to abiotic stimulus	0.0147601	0.00018741	MS.gene81457;MS.gene59588;MS.gene79744;MS.gene061261;MS.gene20444;MS.gene62607;MS.gene97931;MS.gene004812;MS.gene20443;MS.gene031028;MS.gene30654;MS.gene035206;MS.gene034091;MS.gene041795;MS.gene051255;MS.gene77877;MS.gene026749;MS.gene019960;MS.gene97830;MS.gene056442;MS.gene056876;MS.gene88785;MS.gene031030;MS.gene031033;MS.gene062898;MS.gene62679;MS.gene08119;MS.gene74647;MS.gene007228;MS.gene…
25	GO:0009314	BP	response to radiation	0.0233645	0.000215928	MS.gene59588;MS.gene79744;MS.gene20444;MS.gene004812;MS.gene20443;MS.gene031028;MS.gene034091;MS.gene77877;MS.gene026749;MS.gene97830;MS.gene056876;MS.gene031030;MS.gene98048;MS.gene062898;MS.gene62679;MS.gene007228;MS.gene91845;MS.gene015475;MS.gene90134;MS.gene031033;MS.gene052010;MS.gene38214;MS.gene046371;MS.gene95302;MS.gene75346
11	GO:0009611	BP	response to wounding	0.0291005	0.000344367	MS.gene057422;MS.gene035206;MS.gene25093;MS.gene28776;MS.gene09704;MS.gene025273;MS.gene64493;MS.gene22504;MS.gene89156;MS.gene22943;MS.gene051780
45	GO:0006952	BP	defense response	0.0102552	0.000498454	MS.gene56667;MS.gene93822;MS.gene04661;MS.gene016325;MS.gene44524;MS.gene68704;MS.gene005129;MS.gene018025;MS.gene43994;MS.gene056981;MS.gene59395;MS.gene59394;MS.gene055963;MS.gene59396;MS.gene018028;MS.gene018026;MS.gene64782;MS.gene52699;MS.gene52698;MS.gene030441;MS.gene52695;MS.gene071870;MS.gene02254;MS.gene74373;MS.gene071837;MS.gene33158;MS.gene24137;MS.gene04659;MS.gene62511;MS.gene05817…
7	GO:0009639	BP	response to red or far red light	0.0321101	0.00517771	MS.gene97830;MS.gene59588;MS.gene79744;MS.gene052010;MS.gene062898;MS.gene046371;MS.gene95302
8	GO:0031347	BP	regulation of defense response	0.0255591	0.00745838	MS.gene057422;MS.gene25093;MS.gene09704;MS.gene47784;MS.gene64493;MS.gene89156;MS.gene025273;MS.gene051780
4	GO:0009637	BP	response to blue light	0.047619	0.0284799	MS.gene62679;MS.gene98048;MS.gene056876;MS.gene007228
107	GO:0050896	BP	response to stimulus	0.00641564	0.0300026	MS.gene25093;MS.gene59588;MS.gene061261;MS.gene40968;MS.gene031028;MS.gene056981;MS.gene034091;MS.gene09704;MS.gene026749;MS.gene52699;MS.gene52698;MS.gene52695;MS.gene26506;MS.gene071837;MS.gene62511;MS.gene056442;MS.gene88785;MS.gene058175;MS.gene22943;MS.gene97931;MS.gene33446;MS.gene016339;MS.gene007228;MS.gene026613;MS.gene011751;MS.gene018028;MS.gene019960;MS.gene95302;MS.gene051399;MS.gene…
