# Supplementary material for: Comparative transcriptome analysis of differentially expressed genes of Medicago falcata L. breeding lines response to saline-alkaline stress
Source: BMC Plant Biol. 2025 May 13;25:623. doi: 10.1186/s12870-025-06599-3 (PMC12070579; doi:10.1186/s12870-025-06599-3)
Supplement: Supplementary file 13 — Additional file 13: Table S11. Co-DEGs involved in major metabolic pathways. [file 12870_2025_6599_MOESM13_ESM.xlsx]

## Sheet: map00943
Gene ID	KO ID	KO Name	Pathway ID	Pathway Definition	LM18_1h_VS_LM18_CK(regulate)	LM18_1h_VS_LM18_CK(log2fc)	LM18_1h_VS_LM18_CK(fc)	LM18_6h_VS_LM18_CK(regulate)	LM18_6h_VS_LM18_CK(log2fc)	LM18_6h_VS_LM18_CK(fc)	LM18_12h_VS_LM18_CK(regulate)	LM_12h_VS_LM18_CK(log2fc)	LM18_12h_VS_LM18_CK(fc)	HL_1h_VS_HL_CK(regulate)	HL_1h_VS_HL_CK(log2fc)	HL_1h_VS_HL_CK(fc)	HL_6h_VS_HL_CK(regulate)	HL_6h_VS_HL_CK(log2fc)	HL_6h_VS_HL_CK(fc)	HL_12h_VS_HL_CK(regulate)	HL_12h_VS_HL_CK(log2fc)	HL_12h_VS_HL_CK(fc)
MS.gene39533	K13257	CYP93C	map00943	Isoflavonoid biosynthesis	up	3.81159	14.0411	up	0.935427	1.91246	up	6.59445	96.6332	down	-0.323548	0.799102	up	0.583129	1.49809	up	4.99789	31.9532
MS.gene52699	K25075	PTS	map00943	Isoflavonoid biosynthesis	up	0.682915	1.60538	up	0.620092	1.53697	up	3.64973	12.551	up	1.62052	3.07487	up	4.8175	28.1976	up	4.33082	20.1236
MS.gene028244	K13260	CYP81E	map00943	Isoflavonoid biosynthesis	up	0.865359	1.82179	up	0.423832	1.34149	up	3.82173	14.1402	up	2.02123	4.05929	up	3.84514	14.3715	up	3.91747	15.1104
MS.gene59394	K05281	IFR	map00943	Isoflavonoid biosynthesis	up	3.07172	8.40775	up	3.24032	9.45007	up	5.11796	34.7264	up	2.84607	7.1904	up	5.10676	34.4577	up	5.23918	37.7703
MS.gene055963	K25075	PTS	map00943	Isoflavonoid biosynthesis	up	5.58773	48.0922	up	1.01156	2.01609	up	6.21797	74.4382	down	-0.00606033	0.995808	up	1.76548	3.39988	up	4.94647	30.8345
MS.gene055960	K25075	PTS	map00943	Isoflavonoid biosynthesis	up	4.38122	20.8391	up	0.830926	1.77883	up	4.97656	31.4842	down	-0.089774	0.93967	up	2.19496	4.57877	up	3.37531	10.377
MS.gene018028	K25075	PTS	map00943	Isoflavonoid biosynthesis	up	3.17819	9.05171	up	0.358372	1.28198	up	3.79547	13.8851	up	0.0291115	1.02038	up	1.09322	2.1335	up	3.75153	13.4686
MS.gene47577	K13259	HI4OMT	map00943	Isoflavonoid biosynthesis	up	2.24343	4.7352	up	0.618444	1.53522	up	3.59178	12.0569	up	0.0124916	1.0087	up	0.703429	1.62837	up	3.26589	9.61903
MS.gene018026	K25075	PTS	map00943	Isoflavonoid biosynthesis	up	6.18431	72.7214	up	0.748132	1.67962	up	5.69341	51.7471	up	4.35948	20.5273	up	4.4062	21.2031	up	9.43723	693.248
MS.gene59396	K05281	IFR	map00943	Isoflavonoid biosynthesis	up	1.70574	3.26197	up	0.335336	1.26167	up	3.70842	13.0721	up	1.47363	2.7772	up	4.02208	16.2467	up	4.20233	18.4089
MS.gene59395	K05281	IFR	map00943	Isoflavonoid biosynthesis	up	3.76004	13.5483	up	1.52576	2.87938	up	5.16479	35.8721	up	0.917264	1.88853	up	3.14757	8.86159	up	3.68071	12.8235
MS.gene52698	K25075	PTS	map00943	Isoflavonoid biosynthesis	up	6.0507	66.289	up	1.12457	2.18037	up	4.13543	17.5747	up	2.88249	7.3742	up	4.4584	21.9843	up	6.73453	106.487
MS.gene010541	K05281	IFR	map00943	Isoflavonoid biosynthesis	up	4.20577	18.4528	up	1.3412	2.53362	up	5.8349	57.0795	up	1.23387	2.35196	up	2.63315	6.20377	up	3.93064	15.249
MS.gene04659	K25075	PTS	map00943	Isoflavonoid biosynthesis	up	6.51037	91.1626	up	1.85937	3.6285	up	5.23397	37.6341	up	3.04777	8.26935	up	4.06752	16.7666	up	5.63428	49.6693
MS.gene26400	K13257	CYP93C	map00943	Isoflavonoid biosynthesis	up	4.05436	16.6144	up	0.460456	1.37598	up	5.70601	52.201	down	-1.13595	0.455034	up	0.796905	1.73737	up	5.32672	40.1331
MS.gene055962	K25075	PTS	map00943	Isoflavonoid biosynthesis	up	5.21361	37.1067	up	0.222368	1.16665	up	5.73128	53.1237	up	0.517117	1.43109	up	3.63294	12.4057	up	5.78498	55.1381
MS.gene52695	K25075	PTS	map00943	Isoflavonoid biosynthesis	up	6.41151	85.125	up	1.78912	3.45603	up	5.6224	49.2619	up	1.66915	3.18027	up	1.83743	3.57373	up	4.59537	24.1737
MS.gene47578	K13257	CYP93C	map00943	Isoflavonoid biosynthesis	up	2.96573	7.8122	down	-0.258599	0.835899	up	5.27501	38.72	up	0.132874	1.09648	up	0.112219	1.08089	up	4.71735	26.3066
MS.gene57176	K13260	CYP81E	map00943	Isoflavonoid biosynthesis	up	1.08941	2.12786	down	-1.68774	0.310414	up	2.81692	7.04655	up	4.26418	19.2153	up	3.60279	12.1492	up	5.08814	34.0159
MS.gene26401	K13259	HI4OMT	map00943	Isoflavonoid biosynthesis	up	1.41626	2.66894	down	-1.58196	0.334029	up	3.4415	10.8641	up	2.0089	4.02476	up	2.97818	7.87992	up	5.17837	36.2114
MS.gene26860	K13257	CYP93C	map00943	Isoflavonoid biosynthesis	up	2.41251	5.324	down	-1.10601	0.464576	up	5.1882	36.4589	up	1.84252	3.58636	down	-2.27775	0.206219	up	4.76259	27.1446
MS.gene04661	K25075	PTS	map00943	Isoflavonoid biosynthesis	up	4.76616	27.2117	down	-0.379165	0.768883	up	3.68974	12.9039	up	2.31873	4.98892	up	5.56854	47.4567	up	7.23056	150.181
MS.gene018025	K25075	PTS	map00943	Isoflavonoid biosynthesis	up	3.34736	10.1779	down	-0.437296	0.738517	up	4.11606	17.3404	up	1.64955	3.13735	up	2.86549	7.28785	up	5.48578	44.811

## Sheet: map04075 
Gene ID	KO ID	KO Name	Pathway ID	Pathway Definition	LM18_1h_VS_LM18_CK(regulate)	LM18_1h_VS_LM18_CK(log2fc)	LM18_1h_VS_LM18_CK(fc)	LM18_6h_VS_LM18_CK(regulate)	LM18_6h_VS_LM18_CK(log2fc)	LM18_6h_VS_LM18_CK(fc)	LM18_6h_VS_LM18_CK(fc)	LM18_12h_VS_LM18_CK(regulate)	LM_12h_VS_LM18_CK(log2fc)	LM18_12h_VS_LM18_CK(fc)	HL_1h_VS_HL_CK(regulate)	HL_1h_VS_HL_CK(log2fc)	HL_1h_VS_HL_CK(fc)	HL_6h_VS_HL_CK(regulate)	HL_6h_VS_HL_CK(log2fc)	HL_6h_VS_HL_CK(fc)	HL_12h_VS_HL_CK(regulate)	HL_12h_VS_HL_CK(log2fc)	HL_12h_VS_HL_CK(fc)
MS.gene99230	K14487	GH3	map04075	Plant hormone signal transduction	up	7.08001	135.299	up	3.93386	15.283	15.283	up	6.05033	66.272	up	2.86055	7.26292	up	5.24613	37.9526	up	3.8854	14.7782
MS.gene025273	K13464	JAZ	map04075	Plant hormone signal transduction	up	3.72357	13.2101	up	0.800095	1.74122	1.08311	up	2.15886	4.46562	up	2.47402	5.55589	up	1.67249	3.18764	up	2.32388	5.00675
MS.gene051780	K13464	JAZ	map04075	Plant hormone signal transduction	up	6.25375	76.3076	up	1.7383	3.33642	1.74122	up	3.91701	15.1055	up	2.30374	4.93735	up	1.61558	3.06434	up	4.21566	18.5797
MS.gene057422	K13464	JAZ	map04075	Plant hormone signal transduction	up	3.84743	14.3943	up	0.553652	1.4678	0.424049	up	1.77769	3.42877	up	1.61182	3.05637	up	0.713088	1.63931	up	1.80944	3.50506
MS.gene64493	K13464	JAZ	map04075	Plant hormone signal transduction	up	4.09838	17.1291	up	0.552003	1.46612	0.339945	up	1.95367	3.87358	up	2.24814	4.75069	up	1.57267	2.97454	up	2.38472	5.22241
MS.gene62647	K14489	AHK2_3_4	map04075	Plant hormone signal transduction	up	6.34791	81.4537	up	7.94323	246.122	3.33642	no test	0	1	up	6.63447	99.3514	up	8.55276	375.523	no test	0	1
MS.gene78774	K14487	GH3	map04075	Plant hormone signal transduction	up	6.16465	71.7371	up	2.9978	7.98781	0.386507	up	5.42095	42.842	up	2.64037	6.23491	up	3.92841	15.2255	up	3.02284	8.12766
MS.gene79276	K14516	ERF1	map04016;map04075	MAPK signaling pathway - plant;Plant hormone signal transduction	up	1.0879	2.12565	down	-0.100128	0.93295	1.4678	up	3.05173	8.29204	up	0.423767	1.34143	up	1.86132	3.63339	up	3.95483	15.5068
MS.gene008990	K13422	MYC2	map04016;map04075	MAPK signaling pathway - plant;Plant hormone signal transduction	up	3.52382	11.502	down	-0.478743	0.717603	1.46612	up	1.6154	3.06396	up	4.41091	21.2724	up	0.477949	1.39276	up	5.10327	34.3745
MS.gene071151	K14487	GH3	map04075	Plant hormone signal transduction	up	8.82087	452.216	up	5.60343	48.6184	246.122	up	7.32695	160.558	up	2.50605	5.68061	up	3.94836	15.4374	up	3.17837	9.05283
MS.gene50626	K14516	ERF1	map04016;map04075	MAPK signaling pathway - plant;Plant hormone signal transduction	up	2.66096	6.32453	up	6.75869	108.285	7.98781	up	6.99786	127.811	up	1.80758	3.50054	up	1.14719	2.21483	up	6.01717	64.7664
MS.gene89156	K13464	JAZ	map04075	Plant hormone signal transduction	up	3.78191	13.7553	up	1.14262	2.20782	0.93295	up	2.24264	4.73264	up	3.10487	8.60319	up	2.18753	4.55526	up	2.40689	5.3033
MS.gene25093	K13464	JAZ	map04075	Plant hormone signal transduction	up	4.42989	21.554	up	1.00005	2.00007	0.717603	up	4.48296	22.3618	up	1.24174	2.36483	up	2.74672	6.71188	up	3.09732	8.55825
MS.gene32168	K14516	ERF1	map04016;map04075	MAPK signaling pathway - plant;Plant hormone signal transduction	up	1.44207	2.71711	up	0.727284	1.65552	0.557595	up	2.51158	5.70245	down	-0.3798	0.768544	up	0.644053	1.56271	up	2.38772	5.23331
MS.gene09704	K13464	JAZ	map04075	Plant hormone signal transduction	up	4.35182	20.4188	down	-4.71472	0.0380828	48.6184	down	-0.281324	0.822836	up	2.73368	6.65151	up	0.433141	1.35017	up	2.52059	5.73818
MS.gene49293	K14516	ERF1	map04016;map04075	MAPK signaling pathway - plant;Plant hormone signal transduction	up	0.71446	1.64087	down	-0.243752	0.844546	108.285	up	3.41756	10.6853	up	0.380463	1.30176	up	1.38865	2.61833	up	4.64513	25.0221
MS.gene02254	K13449	PR1	map04016;map04626;map04075	MAPK signaling pathway - plant;Plant-pathogen interaction;Plant hormone signal transduction	up	3.5156	11.4367	up	3.43699	10.8302	2.20782	up	3.94284	15.3784	down	-3.7646	0.0735771	down	-1.8858	0.270593	down	-2.7984	0.143746
MS.gene025978	K14509	ETR, ERS	map04016;map04075	MAPK signaling pathway - plant;Plant hormone signal transduction	down	-1.63815	0.321268	up	0.115184	1.08311	2.00007	down	-4.57185	0.0420471	down	-2.04891	0.241666	down	-0.413394	0.750855	down	-2.92529	0.131643
MS.gene054122	K14496	PYL	map04016;map04075	MAPK signaling pathway - plant;Plant hormone signal transduction	down	-1.18784	0.438959	down	-1.2377	0.424049	1.65552	down	-4.75806	0.0369557	up	0.918765	1.8905	down	-1.60473	0.328797	down	-3.55366	0.0851615
MS.gene071870	K24917;K13449	AAP;PR1	map04016;map04626;map04075	MAPK signaling pathway - plant;Plant-pathogen interaction;Plant hormone signal transduction	down	-2.71112	0.152712	down	-1.55663	0.339945	0.0380828	down	-0.466632	0.723652	up	0.795589	1.73579	up	4.19665	18.3365	up	1.57747	2.98446
MS.gene26446	K14432	ABF	map04075	Plant hormone signal transduction	down	-0.00242714	0.998319	down	-1.37143	0.386507	0.0104078	down	-1.86902	0.27376	down	-2.35598	0.195335	down	-2.37117	0.193288	down	-1.00727	0.497488
MS.gene016376	K14432	ABF	map04075	Plant hormone signal transduction	down	-0.645658	0.639201	down	-0.842711	0.557595	0.844546	down	-1.64791	0.319103	up	0.0374513	1.0263	down	-0.678627	0.62476	down	-2.32911	0.199007
MS.gene07402	K14484	IAA	map04075	Plant hormone signal transduction	down	-3.64657	0.0798496	down	-6.58619	0.0104078	10.8302	down	-0.582639	0.667741	up	0.202739	1.15088	down	-6.1606	0.013979	down	-1.41424	0.375208

## Sheet: map04712
Gene ID	KO ID	KO Name	Pathway ID	Pathway Definition	LM18_1h_VS_LM18_CK(regulate)	LM18_1h_VS_LM18_CK(log2fc)	LM18_1h_VS_LM18_CK(fc)	LM18_6h_VS_LM18_CK(regulate)	LM18_6h_VS_LM18_CK(log2fc)	LM18_6h_VS_LM18_CK(fc)	LM18_12h_VS_LM18_CK(regulate)	LM_12h_VS_LM18_CK(log2fc)	LM18_12h_VS_LM18_CK(fc)	HL_1h_VS_HL_CK(regulate)	HL_1h_VS_HL_CK(log2fc)	HL_1h_VS_HL_CK(fc)	HL_6h_VS_HL_CK(regulate)	HL_6h_VS_HL_CK(log2fc)	HL_6h_VS_HL_CK(fc)	HL_12h_VS_HL_CK(regulate)	HL_12h_VS_HL_CK(log2fc)	HL_12h_VS_HL_CK(fc)
MS.gene058108	K00660	CHS	map04712;map00941	Circadian rhythm - plant;Flavonoid biosynthesis	up	0.0617727	1.04375	up	1.6979	3.24429	up	3.98349	15.818	up	4.6938	25.8806	up	3.77046	13.6465	up	2.78029	6.86989
MS.gene056313	K00660	CHS	map04712;map00941	Circadian rhythm - plant;Flavonoid biosynthesis	up	3.7671	13.6147	up	2.15128	4.44223	up	4.6991	25.9759	up	1.94147	3.84096	up	3.24082	9.45333	up	3.38073	10.416
MS.gene021995	K00660	CHS	map04712;map00941	Circadian rhythm - plant;Flavonoid biosynthesis	up	6.90891	120.168	up	2.63879	6.22807	up	6.29272	78.3967	up	2.56375	5.91243	up	2.46131	5.50715	up	4.14388	17.678
MS.gene024776	K00660	CHS	map04712;map00941	Circadian rhythm - plant;Flavonoid biosynthesis	up	5.73454	53.2437	up	3.88759	14.8007	up	5.73476	53.2517	up	9.2674	616.26	up	9.06746	536.51	up	6.31086	79.3885
MS.gene21870	K00660	CHS	map04712;map00941	Circadian rhythm - plant;Flavonoid biosynthesis	up	4.46665	22.1104	up	0.473511	1.38848	up	3.50123	11.3234	up	4.54563	23.3546	up	4.74863	26.8831	up	4.59839	24.2244
MS.gene88888	K00660	CHS	map04712;map00941	Circadian rhythm - plant;Flavonoid biosynthesis	up	5.59017	48.1735	up	1.62476	3.0839	up	6.26552	76.9324	up	2.14945	4.43659	up	4.02201	16.246	up	4.80618	27.9771
MS.gene061735	K12127	TOC1, APRR1	map04712	Circadian rhythm - plant	up	0.915115	1.88572	up	3.49108	11.2439	down	-1.32562	0.398978	down	-0.534172	0.690555	up	0.312044	1.24147	down	-5.36128	0.0243272
MS.gene60720	K00660	CHS	map04712;map00941	Circadian rhythm - plant;Flavonoid biosynthesis	up	6.27041	77.1935	up	2.949	7.72212	up	6.86463	116.536	up	0.523266	1.43721	up	4.46942	22.1528	up	4.07937	16.9049
MS.gene044399	K12127	TOC1, APRR1	map04712	Circadian rhythm - plant	up	0.719407	1.6465	up	3.62483	12.3362	down	-1.05784	0.480352	down	-0.936755	0.522407	down	-0.045022	0.969275	down	-3.7837	0.0726095
MS.gene025856	K12130	PRR5	map04712	Circadian rhythm - plant	up	0.569765	1.48428	down	-3.99748	0.0626094	down	-2.21746	0.21502	up	5.39817	42.1707	down	-4.52645	0.0433912	down	-0.102689	0.931296
MS.gene59588	K16240	SPA1	map04712	Circadian rhythm - plant	down	-0.68225	0.623193	down	-1.04952	0.483129	down	-5.59058	0.0207523	down	-0.80788	0.571221	down	-1.87067	0.273446	down	-4.15593	0.056097
MS.gene62679	K12116	FKF1	map04712	Circadian rhythm - plant	down	-0.844677	0.556835	up	1.45625	2.74395	down	-5.09826	0.0291926	up	7.71508	210.121	up	9.98994	1016.88	up	6.58884	96.2582
MS.gene024388	K12130	PRR5	map04712	Circadian rhythm - plant	down	-0.75656	0.591906	down	-2.15688	0.22424	down	-1.97491	0.254385	down	-0.104152	0.930352	down	-6.1998	0.0136042	down	-0.872022	0.54638
MS.gene22750	K12130	PRR5	map04712	Circadian rhythm - plant	down	-1.94911	0.258976	down	-3.49563	0.0886568	down	-2.46096	0.181626	up	1.71272	3.27779	down	-5.83789	0.0174832	down	-0.988262	0.504085
MS.gene050697	K12130	PRR5	map04712	Circadian rhythm - plant	down	-0.790598	0.578104	down	-2.04005	0.243156	down	-1.90481	0.267051	down	-0.277808	0.824843	down	-6.93855	0.00815247	down	-0.821821	0.565727
MS.gene046371	K16240	SPA1	map04712	Circadian rhythm - plant	down	-1.32152	0.400112	down	-3.18685	0.109815	down	-4.33641	0.0495005	up	0.411689	1.33024	down	-2.04678	0.242023	down	-3.43798	0.092271
MS.gene22755	K12133	LHY	map04712	Circadian rhythm - plant	down	-0.969533	0.510671	down	-1.78787	0.289599	up	1.7248	3.30535	down	-0.00902119	0.993766	down	-6.03626	0.0152372	up	3.05586	8.31582
MS.gene06605	K12130	PRR5	map04712	Circadian rhythm - plant	down	-1.50287	0.352851	down	-1.12998	0.456923	down	-4.04029	0.0607785	down	-0.126508	0.916046	down	-3.01604	0.123618	down	-4.00916	0.0621046
MS.gene050702	K12133	LHY	map04712	Circadian rhythm - plant	down	-0.636619	0.643219	down	-1.88133	0.271433	up	1.94973	3.86303	up	0.0197232	1.01376	down	-5.51395	0.0218844	up	3.91382	15.0723
MS.gene95302	K16240	SPA1	map04712	Circadian rhythm - plant	down	-1.49906	0.353783	down	-2.83841	0.139815	down	-4.7294	0.0376971	down	-0.151198	0.900503	down	-2.29082	0.204359	down	-3.91694	0.066204
MS.gene79744	K16240	SPA1	map04712	Circadian rhythm - plant	down	-1.356	0.390663	down	-2.23077	0.213046	down	-5.18066	0.0275718	down	-1.14481	0.452248	down	-3.09054	0.117396	down	-4.72469	0.0378205
