# Supplementary material for: Comparative transcriptome analysis of differentially expressed genes of Medicago falcata L. breeding lines response to saline-alkaline stress
Source: BMC Plant Biol. 2025 May 13;25:623. doi: 10.1186/s12870-025-06599-3 (PMC12070579; doi:10.1186/s12870-025-06599-3)
Supplement: Supplementary file 14 — Additional file 14: Table S12. MEturquoise Module gene GO and KEGG function annotation. [file 12870_2025_6599_MOESM14_ESM.xlsx]

## Sheet: GO enrichment analysis
Number	GO ID	Term Type	Description	Rich factor	Padjust	Gene_ids
18	GO:0010200	BP	response to chitin	0.100559	6.45467e-05	MS.gene08572;MS.gene77048;MS.gene001466;MS.gene76722;MS.gene012885;MS.gene76814;MS.gene015091;MS.gene38597;MS.gene24464;MS.gene94236;MS.gene66447;MS.gene060274;MS.gene48822;MS.gene049843;MS.gene54708;MS.gene29657;MS.gene71622;MS.gene004143
9	GO:0009626	BP	plant-type hypersensitive response	0.157895	6.45467e-05	MS.gene70153;MS.gene73684;MS.gene004330;MS.gene75636;MS.gene73679;MS.gene77569;MS.gene030553;MS.gene045310;MS.gene09011
22	GO:0010243	BP	response to organonitrogen compound	0.0472103	7.29111e-05	MS.gene48822;MS.gene015091;MS.gene76814;MS.gene32201;MS.gene20206;MS.gene035206;MS.gene08572;MS.gene012885;MS.gene24464;MS.gene052553;MS.gene54708;MS.gene29657;MS.gene77048;MS.gene76722;MS.gene38597;MS.gene060274;MS.gene71622;MS.gene004143;MS.gene001466;MS.gene049843;MS.gene94236;MS.gene66447
6	GO:0043200	BP	response to amino acid	0.4	7.42136e-05	MS.gene035206;MS.gene08572;MS.gene049843;MS.gene052553;MS.gene32201;MS.gene004143
12	GO:0045087	BP	innate immune response	0.0916031	7.81311e-05	MS.gene70153;MS.gene73684;MS.gene75636;MS.gene030553;MS.gene73679;MS.gene90460;MS.gene045310;MS.gene77569;MS.gene004330;MS.gene44524;MS.gene041931;MS.gene09011
52	GO:0009607	BP	response to biotic stimulus	0.0293288	9.49149e-05	MS.gene00226;MS.gene54770;MS.gene00217;MS.gene75636;MS.gene006518;MS.gene90460;MS.gene00218;MS.gene041632;MS.gene000820;MS.gene44524;MS.gene32201;MS.gene041931;MS.gene059045;MS.gene059043;MS.gene041775;MS.gene035206;MS.gene08572;MS.gene73684;MS.gene030553;MS.gene045310;MS.gene92336;MS.gene68121;MS.gene02121;MS.gene052553;MS.gene57137;MS.gene004330;MS.gene071843;MS.gene041629;MS.gene20597;MS.gene5…
22	GO:1901698	BP	response to nitrogen compound	0.0407407	0.00010379	MS.gene48822;MS.gene015091;MS.gene76814;MS.gene32201;MS.gene20206;MS.gene035206;MS.gene08572;MS.gene012885;MS.gene24464;MS.gene052553;MS.gene54708;MS.gene29657;MS.gene77048;MS.gene76722;MS.gene38597;MS.gene060274;MS.gene71622;MS.gene004143;MS.gene001466;MS.gene049843;MS.gene94236;MS.gene66447
99	GO:0006952	BP	defense response	0.0225615	0.000108982	MS.gene00217;MS.gene75636;MS.gene00218;MS.gene041632;MS.gene073994;MS.gene046920;MS.gene44524;MS.gene059045;MS.gene059043;MS.gene006518;MS.gene056981;MS.gene030553;MS.gene92336;MS.gene021723;MS.gene52699;MS.gene52698;MS.gene52695;MS.gene02431;MS.gene02432;MS.gene52696;MS.gene70153;MS.gene071837;MS.gene016036;MS.gene90554;MS.gene041872;MS.gene34016;MS.gene058173;MS.gene73679;MS.gene32021;MS.gene07…
39	GO:1901700	BP	response to oxygen-containing compound	0.0286976	0.000127248	MS.gene76542;MS.gene48822;MS.gene76249;MS.gene015091;MS.gene46045;MS.gene76814;MS.gene073327;MS.gene016154;MS.gene32201;MS.gene02121;MS.gene035206;MS.gene38597;MS.gene012885;MS.gene57031;MS.gene052553;MS.gene54708;MS.gene29657;MS.gene04432;MS.gene77048;MS.gene76722;MS.gene08572;MS.gene04069;MS.gene055139;MS.gene44627;MS.gene56807;MS.gene060274;MS.gene74990;MS.gene79835;MS.gene048879;MS.gene71622;…
3	GO:0009961	BP	response to 1-aminocyclopropane-1-carboxylic acid	0.75	0.000205372	MS.gene035206;MS.gene32201;MS.gene052553
3	GO:1902065	BP	response to L-glutamate	0.75	0.000205372	MS.gene049843;MS.gene08572;MS.gene004143
3	GO:0080136	BP	priming of cellular response to stress	0.75	0.000205372	MS.gene049843;MS.gene08572;MS.gene004143
35	GO:0098542	BP	defense response to other organism	0.0292887	0.000247436	MS.gene54770;MS.gene75636;MS.gene68121;MS.gene90460;MS.gene000820;MS.gene44524;MS.gene041931;MS.gene02121;MS.gene041775;MS.gene006518;MS.gene08572;MS.gene73684;MS.gene030553;MS.gene045310;MS.gene92336;MS.gene57137;MS.gene004330;MS.gene20597;MS.gene57139;MS.gene70153;MS.gene33158;MS.gene77569;MS.gene016036;MS.gene90554;MS.gene34016;MS.gene046920;MS.gene000818;MS.gene004143;MS.gene73679;MS.gene0498…
35	GO:0006955	BP	immune response	0.0292887	0.000247436	MS.gene54770;MS.gene75636;MS.gene68121;MS.gene90460;MS.gene000820;MS.gene44524;MS.gene041931;MS.gene02121;MS.gene041775;MS.gene006518;MS.gene08572;MS.gene73684;MS.gene030553;MS.gene045310;MS.gene92336;MS.gene57137;MS.gene004330;MS.gene20597;MS.gene57139;MS.gene70153;MS.gene33158;MS.gene77569;MS.gene016036;MS.gene90554;MS.gene34016;MS.gene046920;MS.gene000818;MS.gene004143;MS.gene73679;MS.gene0498…
16	GO:0009611	BP	response to wounding	0.042328	0.000709294	MS.gene035206;MS.gene08572;MS.gene25093;MS.gene062084;MS.gene049843;MS.gene059717;MS.gene98957;MS.gene037141;MS.gene052553;MS.gene28137;MS.gene030732;MS.gene34720;MS.gene045066;MS.gene32201;MS.gene85313;MS.gene004143
5	GO:1901002	BP	positive regulation of response to salt stress	0.166667	0.000730651	MS.gene91733;MS.gene08572;MS.gene049843;MS.gene004143;MS.gene64536
32	GO:0048583	BP	regulation of response to stimulus	0.0276577	0.00105526	MS.gene25093;MS.gene75636;MS.gene051290;MS.gene90460;MS.gene21543;MS.gene44524;MS.gene041931;MS.gene045066;MS.gene08572;MS.gene73684;MS.gene030553;MS.gene045310;MS.gene004330;MS.gene64536;MS.gene09011;MS.gene70153;MS.gene77569;MS.gene88222;MS.gene24493;MS.gene25760;MS.gene91733;MS.gene85313;MS.gene004143;MS.gene051676;MS.gene037141;MS.gene062084;MS.gene73679;MS.gene049843;MS.gene045545;MS.gene005…
38	GO:0051707	BP	response to other organism	0.0251157	0.00196052	MS.gene54770;MS.gene75636;MS.gene006518;MS.gene90460;MS.gene000820;MS.gene44524;MS.gene32201;MS.gene041931;MS.gene02121;MS.gene041775;MS.gene035206;MS.gene08572;MS.gene73684;MS.gene030553;MS.gene045310;MS.gene92336;MS.gene68121;MS.gene052553;MS.gene57137;MS.gene004330;MS.gene20597;MS.gene57139;MS.gene70153;MS.gene33158;MS.gene77569;MS.gene016036;MS.gene90554;MS.gene34016;MS.gene046920;MS.gene0008…
3	GO:0071492	BP	cellular response to UV-A	0.375	0.00200865	MS.gene059717;MS.gene28137;MS.gene030732
3	GO:0070141	BP	response to UV-A	0.375	0.00200865	MS.gene059717;MS.gene28137;MS.gene030732
38	GO:0043207	BP	response to external biotic stimulus	0.0249836	0.0020372	MS.gene54770;MS.gene75636;MS.gene006518;MS.gene90460;MS.gene000820;MS.gene44524;MS.gene32201;MS.gene041931;MS.gene02121;MS.gene041775;MS.gene035206;MS.gene08572;MS.gene73684;MS.gene030553;MS.gene045310;MS.gene92336;MS.gene68121;MS.gene052553;MS.gene57137;MS.gene004330;MS.gene20597;MS.gene57139;MS.gene70153;MS.gene33158;MS.gene77569;MS.gene016036;MS.gene90554;MS.gene34016;MS.gene046920;MS.gene0008…
3	GO:0071486	BP	cellular response to high light intensity	0.25	0.00647952	MS.gene059717;MS.gene28137;MS.gene030732
3	GO:0071484	BP	cellular response to light intensity	0.25	0.00647952	MS.gene059717;MS.gene28137;MS.gene030732
3	GO:0010043	BP	response to zinc ion	0.214286	0.00997408	MS.gene96318;MS.gene073327;MS.gene012327
2	GO:1902074	BP	response to salt	0.5	0.0134134	MS.gene74990;MS.gene76249
3	GO:0050826	BP	response to freezing	0.166667	0.0192575	MS.gene049843;MS.gene08572;MS.gene004143
3	GO:0034644	BP	cellular response to UV	0.166667	0.0192575	MS.gene059717;MS.gene28137;MS.gene030732
6	GO:0047484	BP	regulation of response to osmotic stress	0.0576923	0.0270079	MS.gene08572;MS.gene88222;MS.gene049843;MS.gene64536;MS.gene91733;MS.gene004143
6	GO:1901000	BP	regulation of response to salt stress	0.0576923	0.0270079	MS.gene08572;MS.gene88222;MS.gene049843;MS.gene64536;MS.gene91733;MS.gene004143
13	GO:0009737	BP	response to abscisic acid	0.0316302	0.0315524	MS.gene04432;MS.gene035206;MS.gene76249;MS.gene57031;MS.gene44627;MS.gene055139;MS.gene04069;MS.gene052553;MS.gene56807;MS.gene74990;MS.gene46045;MS.gene54708;MS.gene32201
13	GO:0097305	BP	response to alcohol	0.0308789	0.0378956	MS.gene04432;MS.gene035206;MS.gene76249;MS.gene57031;MS.gene44627;MS.gene055139;MS.gene04069;MS.gene052553;MS.gene56807;MS.gene74990;MS.gene46045;MS.gene54708;MS.gene32201
43	GO:0009605	BP	response to external stimulus	0.0201878	0.0382821	MS.gene035206;MS.gene54770;MS.gene004330;MS.gene006518;MS.gene90460;MS.gene000820;MS.gene44524;MS.gene32201;MS.gene041931;MS.gene02121;MS.gene005661;MS.gene041775;MS.gene08572;MS.gene030553;MS.gene73684;MS.gene75636;MS.gene045310;MS.gene92336;MS.gene68121;MS.gene052553;MS.gene57137;MS.gene20597;MS.gene57139;MS.gene70153;MS.gene33158;MS.gene060905;MS.gene77569;MS.gene016036;MS.gene90554;MS.gene031…
9	GO:0048584	BP	positive regulation of response to stimulus	0.0352941	0.060947	MS.gene08572;MS.gene051290;MS.gene049843;MS.gene045545;MS.gene91733;MS.gene64536;MS.gene21543;MS.gene38175;MS.gene004143
7	GO:0042542	BP	response to hydrogen peroxide	0.0393258	0.0830448	MS.gene04432;MS.gene012327;MS.gene04069;MS.gene051578;MS.gene073327;MS.gene016154;MS.gene96318
16	GO:0006970	BP	response to osmotic stress	0.0256822	0.099576	MS.gene003904;MS.gene08572;MS.gene002621;MS.gene65521;MS.gene052553;MS.gene049843;MS.gene04069;MS.gene051578;MS.gene055706;MS.gene003897;MS.gene016154;MS.gene04432;MS.gene32201;MS.gene65244;MS.gene035206;MS.gene004143
8	GO:0001101	BP	response to acid chemical	0.0337553	0.109872	MS.gene035206;MS.gene08572;MS.gene049843;MS.gene052553;MS.gene32201;MS.gene79835;MS.gene048879;MS.gene004143
44	GO:0010033	BP	response to organic substance	0.0187874	0.109872	MS.gene76542;MS.gene48822;MS.gene76249;MS.gene015091;MS.gene063112;MS.gene76814;MS.gene48920;MS.gene20206;MS.gene32201;MS.gene02121;MS.gene035206;MS.gene38597;MS.gene012885;MS.gene57031;MS.gene052553;MS.gene032539;MS.gene54708;MS.gene044964;MS.gene29657;MS.gene030467;MS.gene04432;MS.gene77048;MS.gene062456;MS.gene76722;MS.gene08572;MS.gene04069;MS.gene055139;MS.gene44627;MS.gene56807;MS.gene06027…
10	GO:0009409	BP	response to cold	0.0285714	0.134156	MS.gene04432;MS.gene08572;MS.gene50707;MS.gene003642;MS.gene049843;MS.gene04069;MS.gene64536;MS.gene91733;MS.gene23355;MS.gene004143
2	GO:0002764	BP	immune response-regulating signaling pathway	0.125	0.151606	MS.gene38175;MS.gene051290
2	GO:0002757	BP	immune response-activating signal transduction	0.125	0.151606	MS.gene38175;MS.gene051290
2	GO:0002758	BP	innate immune response-activating signal transduction	0.125	0.151606	MS.gene38175;MS.gene051290
3	GO:0010224	BP	response to UV-B	0.0666667	0.166312	MS.gene049843;MS.gene08572;MS.gene004143
14	GO:0033993	BP	response to lipid	0.024735	0.174641	MS.gene04432;MS.gene76542;MS.gene035206;MS.gene76249;MS.gene57031;MS.gene04069;MS.gene055139;MS.gene44627;MS.gene052553;MS.gene56807;MS.gene74990;MS.gene46045;MS.gene54708;MS.gene32201
14	GO:0080134	BP	regulation of response to stress	0.0246479	0.176541	MS.gene08572;MS.gene25093;MS.gene062084;MS.gene88222;MS.gene051290;MS.gene049843;MS.gene98957;MS.gene037141;MS.gene25760;MS.gene64536;MS.gene91733;MS.gene85313;MS.gene38175;MS.gene004143
2	GO:0071479	BP	cellular response to ionizing radiation	0.111111	0.180798	MS.gene046177;MS.gene78576
5	GO:0071478	BP	cellular response to radiation	0.04	0.183405	MS.gene046177;MS.gene28137;MS.gene030732;MS.gene78576;MS.gene059717
3	GO:0070542	BP	response to fatty acid	0.0625	0.191494	MS.gene035206;MS.gene32201;MS.gene052553
3	GO:0009753	BP	response to jasmonic acid	0.0625	0.191494	MS.gene035206;MS.gene32201;MS.gene052553
2	GO:0009735	BP	response to cytokinin	0.105263	0.197033	MS.gene055139;MS.gene46045
6	GO:0009411	BP	response to UV	0.0344828	0.199133	MS.gene08572;MS.gene049843;MS.gene059717;MS.gene28137;MS.gene030732;MS.gene004143
15	GO:0009617	BP	response to bacterium	0.0231481	0.249292	MS.gene041775;MS.gene08572;MS.gene02121;MS.gene54770;MS.gene92336;MS.gene052553;MS.gene049843;MS.gene34016;MS.gene000820;MS.gene046920;MS.gene32201;MS.gene000818;MS.gene005991;MS.gene035206;MS.gene004143
6	GO:0104004	BP	cellular response to environmental stimulus	0.0319149	0.262508	MS.gene47990;MS.gene046177;MS.gene78576;MS.gene28137;MS.gene030732;MS.gene059717
6	GO:0071214	BP	cellular response to abiotic stimulus	0.0319149	0.262508	MS.gene47990;MS.gene046177;MS.gene78576;MS.gene28137;MS.gene030732;MS.gene059717
3	GO:0009644	BP	response to high light intensity	0.046875	0.357142	MS.gene059717;MS.gene28137;MS.gene030732

## Sheet: KEGG enrichment analysis
Number	Pathway ID	Description	Database	Rich factor	Padjust	First Category	Second Category	Gene_ids
25	map00943	Isoflavonoid biosynthesis	KEGG PATHWAY	0.109649	5.79452e-40	Metabolism	Biosynthesis of other secondary metabolites	MS.gene016249|MS.gene27779|MS.gene04662|MS.gene04661|MS.gene018028|MS.gene018025|MS.gene055964|MS.gene59395|MS.gene59394|MS.gene055963|MS.gene055962|MS.gene92808|MS.gene64687|MS.gene64686|MS.gene52699|MS.gene52698|MS.gene52695|MS.gene02431|MS.gene02432|MS.gene52696|MS.gene04659|MS.gene055960|MS.gene010541|MS.gene010542|MS.gene59396
11	map04075	Plant hormone signal transduction	KEGG PATHWAY	0.00651273	0.000151388	Environmental Information Processing	Signal transduction	MS.gene25093|MS.gene062084|MS.gene037141|MS.gene063112|MS.gene000534|MS.gene45855|MS.gene98957|MS.gene21543|MS.gene48920|MS.gene85313|MS.gene030467
7	map00520	Amino sugar and nucleotide sugar metabolism	KEGG PATHWAY	0.00849515	0.000796312	Metabolism	Carbohydrate metabolism	MS.gene33158|MS.gene68121|MS.gene016036|MS.gene056981|MS.gene073994|MS.gene060905|MS.gene92179
9	map04141	Protein processing in endoplasmic reticulum	KEGG PATHWAY	0.00470465	0.00506456	Genetic Information Processing	Folding, sorting and degradation	MS.gene032540|MS.gene051578|MS.gene062456|MS.gene062454|MS.gene032539|MS.gene016154|MS.gene25760|MS.gene20206|MS.gene044964
3	map00330	Arginine and proline metabolism	KEGG PATHWAY	0.00808625	0.0540596	Metabolism	Amino acid metabolism	MS.gene50707|MS.gene003642|MS.gene23355
5	map00940	Phenylpropanoid biosynthesis	KEGG PATHWAY	0.00402901	0.062925	Metabolism	Biosynthesis of other secondary metabolites	MS.gene003904|MS.gene003897|MS.gene073327|MS.gene012327|MS.gene96318
3	map00561	Glycerolipid metabolism	KEGG PATHWAY	0.00665188	0.0644277	Metabolism	Lipid metabolism	MS.gene046483|MS.gene25624|MS.gene070823
3	map04070	Phosphatidylinositol signaling system	KEGG PATHWAY	0.00691244	0.0680428	Environmental Information Processing	Signal transduction	MS.gene046483|MS.gene25624|MS.gene070823
4	map04016	MAPK signaling pathway - plant	KEGG PATHWAY	0.00421941	0.0760204	Environmental Information Processing	Signal transduction	MS.gene049843|MS.gene08572|MS.gene004143|MS.gene68121
5	map04144	Endocytosis	KEGG PATHWAY	0.00369549	0.0769604	Cellular Processes	Transport and catabolism	MS.gene032540|MS.gene062456|MS.gene044964|MS.gene032539|MS.gene062454
3	map00564	Glycerophospholipid metabolism	KEGG PATHWAY	0.0051458	0.0783964	Metabolism	Lipid metabolism	MS.gene046483|MS.gene25624|MS.gene070823
5	map03040	Spliceosome	KEGG PATHWAY	0.003125	0.0961586	Genetic Information Processing	Transcription	MS.gene032540|MS.gene062456|MS.gene044964|MS.gene032539|MS.gene062454
1	map03450	Non-homologous end-joining	KEGG PATHWAY	0.0212766	0.101158	Genetic Information Processing	Replication and repair	MS.gene046177
2	map00460	Cyanoamino acid metabolism	KEGG PATHWAY	0.00483092	0.150671	Metabolism	Metabolism of other amino acids	MS.gene003904|MS.gene003897
4	map04626	Plant-pathogen interaction	KEGG PATHWAY	0.00255265	0.195395	Organismal Systems	Environmental adaptation	MS.gene049843|MS.gene08572|MS.gene90939|MS.gene004143
3	map03013	Nucleocytoplasmic transport	KEGG PATHWAY	0.00297915	0.201163	Genetic Information Processing	Translation	MS.gene57031|MS.gene38175|MS.gene56807
2	map00480	Glutathione metabolism	KEGG PATHWAY	0.00300752	0.260923	Metabolism	Metabolism of other amino acids	MS.gene055139|MS.gene46045
1	map03060	Protein export	KEGG PATHWAY	0.0034965	0.352588	Genetic Information Processing	Folding, sorting and degradation	MS.gene20206
2	map00500	Starch and sucrose metabolism	KEGG PATHWAY	0.00186047	0.442179	Metabolism	Carbohydrate metabolism	MS.gene003904|MS.gene003897
2	map04120	Ubiquitin mediated proteolysis	KEGG PATHWAY	0.00142552	0.559835	Genetic Information Processing	Folding, sorting and degradation	MS.gene57031|MS.gene56807
