# Supplementary material for: Comparative transcriptome analysis of differentially expressed genes of Medicago falcata L. breeding lines response to saline-alkaline stress
Source: BMC Plant Biol. 2025 May 13;25:623. doi: 10.1186/s12870-025-06599-3 (PMC12070579; doi:10.1186/s12870-025-06599-3)
Supplement: Supplementary file 15 — Additional file 15: Table S13. Expression profiles of hub genes in the MEturquoise module. [file 12870_2025_6599_MOESM15_ESM.xlsx]

## Sheet: Sheet1
gene id	GO_id	GO_term	Pathway_id	Pathway_definition	COG_id	COG_Functional Categories	NR_hit-name	NR_description	Swiss-Prot_hit-name	Swiss-Prot_description	Pfam_id	Domain	Domain description	LM18_1h_VS_LM18_CK(regulate)	LM18_1h_VS_LM18_CK(log2fc)	LM18_1h_VS_LM18_CK(fc)	LM18_1h_VS_LM18_CK(padjust)	LM18_6h_VS_LM18_CK(regulate)	LM18_6h_VS_LM18_CK(log2fc)	LM18_6h_VS_LM18_CK(fc)	LM18_6h_VS_LM18_CK(padjust)	LM18_12h_VS_LM18_CK(regulate)	LM18_12h_VS_LM18_CK(log2fc)	LM18_12h_VS_LM18_CK(fc)	LM18_12h_VS_LM18_CK(padjust)	HL_1h_VS_HL_CK(regulate)	HL_1h_VS_HL_CK(log2fc)	HL_1h_VS_HL_CK(fc)	HL_1h_VS_HL_CK(padjust)	HL_6h_VS_HL_CK(regulate)	HL_6h_VS_HL_CK(log2fc)	HL_6h_VS_HL_CK(fc)	HL_6h_VS_HL_CK(padjust)	HL_12h_VS_HL_CK(regulate)	HL_12h_VS_HL_CK(log2fc)	HL_12h_VS_HL_CK(fc)	HL_12h_VS_HL_CK(padjust)
MS.gene25760	GO:1903298;GO:0071456;GO:0034663;GO:0016887;GO:000552	BP:negative regulation of hypoxia-induced intrinsic apoptotic signaling pathway;BP:cellular response to hypoxia;CC:endoplasmic reticulum chaperone complex;MF:ATPase activity;MF:ATP binding;	map04141	Protein processing in endoplasmic reticulum	COG0443	O:Posttranslational modification, protein turnover, chaperones	XP_013461130.1	heat shock 70 kDa protein 17 [Medicago truncatula]	sp|F4JMJ1|HSP7R_ARATH;	Heat shock 70 kDa protein 17 OS=Arabidopsis thaliana OX=3702 GN=HSP70-17 PE=2 SV=1;	PF00012.22	HSP70	Hsp70 protein	up	0.45713	1.37281	0.908012	down	-0.699201	0.615913	0.905248	up	2.4047	5.29526	1	up	5.03601	32.8088	0.0120093	up	8.87964	471.018	1.06e-05	up	9.81712	902.083	4.32e-08
MS.gene56807	GO:0009737;GO:0009793;GO:0016925;GO:0005634;GO:0016740;GO:0019789;GO:0061656;GO:0019900;GO:0004839;GO:0016746;GO:000552	BP:response to abscisic acid;BP:embryo development ending in seed dormancy;BP:protein sumoylation;CC:nucleus;MF:transferase activity;MF:SUMO transferase activity;MF:SUMO conjugating enzyme activity;MF:kinase binding;MF:ubiquitin activating enzyme activity;MF:transferase activity, transferring acyl groups;MF:ATP binding;	map04120;map03013	Ubiquitin mediated proteolysis;Nucleocytoplasmic transport	COG5078	O:Posttranslational modification, protein turnover, chaperones	XP_013457435.1	SUMO-conjugating enzyme SCE1 [Medicago truncatula]	sp|Q42551|SCE1_ARATH;	SUMO-conjugating enzyme SCE1 OS=Arabidopsis thaliana OX=3702 GN=SCE1 PE=1 SV=1;	PF00179.28	UQ_con	Ubiquitin-conjugating enzyme	up	1.76886	3.40785	1	up	23.6917	1.35493e+07	1	up	0.88808	1.85071	1	up	6.33949	80.9798	0.0657681	up	7.91469	241.301	1	up	7.18845	145.861	0.00654428
MS.gene38175	GO:0009733;GO:0048574;GO:0002758;GO:0015031;GO:0051028;GO:0005643;GO:0031965;GO:001705	BP:response to auxin;BP:long-day photoperiodism, flowering;BP:innate immune response-activating signal transduction;BP:protein transport;BP:mRNA transport;CC:nuclear pore;CC:nuclear membrane;MF:structural constituent of nuclear pore;	map03013	Nucleocytoplasmic transport	ENOG410XPV4	U:Intracellular trafficking, secretion, and vesicular transport	XP_003618002.1	nuclear pore complex protein NUP96 isoform X1 [Medicago truncatula]	sp|Q8LLD0|NUP96_ARATH;	Nuclear pore complex protein NUP96 OS=Arabidopsis thaliana OX=3702 GN=NUP96 PE=1 SV=1;	PF12110.10;PF04096.16	Nup96;Nucleoporin2	Nuclear protein 96;Nucleoporin autopeptidase	up	1.52831	2.88448	0.18659	up	1.55251	2.93327	0.459928	up	1.87662	3.67214	0.112384	down	-2.99477	0.125454	0.00522915	down	-0.302053	0.811097	0.993283	down	-1.52936	0.346431	0.524225
MS.gene049843	GO:1902065;GO:0048481;GO:0009611;GO:0010120;GO:0042742;GO:0009414;GO:0050826;GO:0035556;GO:0106311;GO:0106310;GO:0009555;GO:1901002;GO:0010183;GO:0050832;GO:0006970;GO:0010229;GO:0010224;GO:0006979;GO:0010200;GO:0080136;GO:0009875;GO:0005737;GO:0005634;GO:0005938;GO:0004674;GO:0005524;GO:000470	BP:response to L-glutamate;BP:plant ovule development;BP:response to wounding;BP:camalexin biosynthetic process;BP:defense response to bacterium;BP:response to water deprivation;BP:response to freezing;BP:intracellular signal transduction;BP:old GO;BP:old GO;BP:pollen development;BP:positive regulation of response to salt stress;BP:pollen tube guidance;BP:defense response to fungus;BP:response to…	map04016;map04626	MAPK signaling pathway - plant;Plant-pathogen interaction	ENOG410XNY0	T:Signal transduction mechanisms	XP_024637805.2	mitogen-activated protein kinase 3 [Medicago truncatula]	sp|Q39023|MPK3_ARATH;	Mitogen-activated protein kinase 3 OS=Arabidopsis thaliana OX=3702 GN=MPK3 PE=1 SV=2;	PF00069.27;PF07714.19;PF06293.16;PF03109.18	Pkinase;PK_Tyr_Ser-Thr;Kdo;ABC1	Protein kinase domain;Protein tyrosine and serine/threonine kinase;Lipopolysaccharide kinase;ABC1 atypical kinase-like domain	up	1.39479	2.6295	0.250232	up	0.582299	1.49723	0.591402	up	1.93917	3.83484	0.00290575	up	0.268725	1.20474	0.994261	down	-0.322749	0.799545	0.979875	up	1.14718	2.21481	0.404752
MS.gene20206	GO:0030968;GO:0030433;GO:0034620;GO:0051085;GO:0042026;GO:0005737;GO:0016020;GO:0005783;GO:0005788;GO:0034663;GO:0005634;GO:0031072;GO:0044183;GO:0051082;GO:0051787;GO:0016887;GO:000552	BP:endoplasmic reticulum unfolded protein response;BP:ER-associated ubiquitin-dependent protein catabolic process;BP:cellular response to unfolded protein;BP:chaperone mediated protein folding requiring cofactor;BP:protein refolding;CC:cytoplasm;CC:membrane;CC:endoplasmic reticulum;CC:endoplasmic reticulum lumen;CC:endoplasmic reticulum chaperone complex;CC:nucleus;MF:heat shock protein binding;M…	map03060;map04141	Protein export;Protein processing in endoplasmic reticulum	COG0443	O:Posttranslational modification, protein turnover, chaperones	XP_013447247.2	luminal-binding protein [Medicago truncatula]	sp|Q03685|BIP5_TOBAC;	Luminal-binding protein 5 OS=Nicotiana tabacum OX=4097 GN=BIP5 PE=2 SV=1;	PF00012.22;PF06723.15	HSP70;MreB_Mbl	Hsp70 protein;MreB/Mbl protein	up	0.048468	1.03417	0.987526	up	1.17351	2.25559	0.175764	up	1.68527	3.21601	0.0159768	up	0.0172192	1.01201	0.999925	up	1.5051	2.83844	0.476989	up	3.02698	8.15104	0.166015
MS.gene032539	GO:0034620;GO:0051085;GO:0042026;GO:0005737;GO:0031072;GO:0044183;GO:0051082;GO:0051787;GO:0016887;GO:000552	BP:cellular response to unfolded protein;BP:chaperone mediated protein folding requiring cofactor;BP:protein refolding;CC:cytoplasm;MF:heat shock protein binding;MF:protein binding involved in protein folding;MF:unfolded protein binding;MF:misfolded protein binding;MF:ATPase activity;MF:ATP binding;	map04144;map04141;map03040	Endocytosis;Protein processing in endoplasmic reticulum;Spliceosome	COG0443	O:Posttranslational modification, protein turnover, chaperones	XP_003621869.1	heat shock cognate 70 kDa protein 2 [Medicago truncatula]	sp|Q9LHA8|HS704_ARATH;	Heat shock 70 kDa protein 4 OS=Arabidopsis thaliana OX=3702 GN=HSP70-4 PE=1 SV=1;	PF00012.22;PF06723.15	HSP70;MreB_Mbl	Hsp70 protein;MreB/Mbl protein	up	3.46135	11.0146	0.0188471	down	-0.553502	0.681364	0.792361	up	2.45557	5.4853	0.00853422	down	-0.733947	0.601257	0.954395	up	1.08036	2.11457	0.868014	up	2.05206	4.14698	0.437816
MS.gene24464	GO:0010200;GO:000370	BP:response to chitin;MF:transcription factor activity, sequence-specific DNA binding;	------	------	COG5048	S:Function unknown	XP_003589096.1	zinc finger protein ZAT10 [Medicago truncatula]	sp|O22533|ZAT6_ARATH;	Zinc finger protein ZAT6 OS=Arabidopsis thaliana OX=3702 GN=ZAT6 PE=2 SV=1;	PF13912.8;PF13894.8	zf-C2H2_6;zf-C2H2_4	C2H2-type zinc finger;C2H2-type zinc finger	up	0.127833	1.09265	0.966627	down	-0.233068	0.850824	0.930728	up	1.45788	2.74704	0.153928	up	0.0416441	1.02929	0.999925	up	0.129527	1.09394	0.99777	up	2.40943	5.31265	0.0337379
MS.gene85313	GO:2000022;GO:0009611;GO:0031347;GO:000563	BP:regulation of jasmonic acid mediated signaling pathway;BP:response to wounding;BP:regulation of defense response;CC:nucleus;	map04075	Plant hormone signal transduction	ENOG410YSZ1	S:Function unknown	XP_003595389.1	protein TIFY 3B [Medicago truncatula]	sp|Q9C5K8|TIF3B_ARATH;	Protein TIFY 3B OS=Arabidopsis thaliana OX=3702 GN=TIFY3B PE=1 SV=1;	PF06200.16;PF09425.12	tify;Jas_motif	tify domain;Jas motif	up	1.59	3.0105	0.0396053	up	0.281094	1.21512	0.938172	up	1.54936	2.92687	0.11477	up	0.939267	1.91755	0.850871	up	1.38023	2.60309	0.754126	up	2.52068	5.73852	0.177085
MS.gene76814	GO:0010200;GO:000370	BP:response to chitin;MF:transcription factor activity, sequence-specific DNA binding;	------	------	COG5048	S:Function unknown	GAU14995.1	hypothetical protein TSUD_47900 [Trifolium subterraneum]	sp|Q9SSW2|AZF2_ARATH;	Zinc finger protein AZF2 OS=Arabidopsis thaliana OX=3702 GN=AZF2 PE=2 SV=1;	PF13912.8;PF13894.8	zf-C2H2_6;zf-C2H2_4	C2H2-type zinc finger;C2H2-type zinc finger	up	2.69806	6.48928	1.92e-05	up	3.03103	8.17392	5.19e-05	up	2.61593	6.1302	0.00115898	down	-0.638718	0.642283	0.966608	down	-0.316401	0.803071	0.995455	up	2.03714	4.1043	0.243458
MS.gene29614	GO:0006952;GO:0019441;GO:0046872;GO:002003	BP:defense response;BP:tryptophan catabolic process to kynurenine;MF:metal ion binding;MF:heme binding;	------	------	ENOG410YA6B	S:Function unknown	XP_003616593.1	nematode resistance protein-like HSPRO2 [Medicago truncatula]	sp|O04203|HSPR2_ARATH;	Nematode resistance protein-like HSPRO2 OS=Arabidopsis thaliana OX=3702 GN=HSPRO2 PE=1 SV=1;	PF07014.14;PF07231.14	Hs1pro-1_C;Hs1pro-1_N	Hs1pro-1 protein C-terminus;Hs1pro-1 N-terminus	up	3.01701	8.09489	0.0282588	up	3.69973	12.9936	0.023163	up	3.53452	11.5877	0.00274707	down	-0.327526	0.796902	0.999418	up	1.36782	2.5808	0.86458	up	2.40338	5.29041	0.152271
MS.gene046177	GO:0006310;GO:0006303;GO:0071480;GO:0071481;GO:0000723;GO:0043564;GO:0016787;GO:0042162;GO:0003678;GO:0003684;GO:000552	BP:DNA recombination;BP:double-strand break repair via nonhomologous end joining;BP:cellular response to gamma radiation;BP:cellular response to X-ray;BP:telomere maintenance;CC:Ku7;MF:hydrolase activity;MF:telomeric DNA binding;MF:DNA helicase activity;MF:damaged DNA binding;MF:ATP binding;	map03450	Non-homologous end-joining	ENOG410XNXU	L:Replication, recombination and repair	XP_003592861.2	ATP-dependent DNA helicase 2 subunit KU70 [Medicago truncatula]	sp|Q9FQ08|KU70_ARATH;	ATP-dependent DNA helicase 2 subunit KU70 OS=Arabidopsis thaliana OX=3702 GN=KU70 PE=1 SV=1;	PF03731.17;PF02735.18;PF03730.16;PF02037.29	Ku_N;Ku;Ku_C;SAP	Ku70/Ku80 N-terminal alpha/beta domain;Ku70/Ku80 beta-barrel domain;Ku70/Ku80 C-terminal arm;SAP domain	up	0.905259	1.87288	0.638031	down	-0.432677	0.740886	0.9365	down	-0.863608	0.549576	0.578564	down	-8.53249	0.00270062	0.00116605	up	1.19386	2.28765	0.907003	down	-0.624666	0.64857	0.970257
MS.gene037141	GO:2000022;GO:0009611;GO:0031347;GO:000563	BP:regulation of jasmonic acid mediated signaling pathway;BP:response to wounding;BP:regulation of defense response;CC:nucleus;	map04075	Plant hormone signal transduction	ENOG410ZDCD	S:Function unknown	XP_003595354.1	protein TIFY 10B [Medicago truncatula]	sp|Q9S7M2|TI10B_ARATH;	Protein TIFY 10B OS=Arabidopsis thaliana OX=3702 GN=TIFY10B PE=1 SV=1;	PF06200.16;PF09425.12	tify;Jas_motif	tify domain;Jas motif	up	3.5533	11.7395	0.0202357	up	1.10273	2.14761	0.508032	up	1.94066	3.8388	0.0653255	up	3.91078	15.0405	0.248781	up	0.160076	1.11735	0.999857	up	2.91246	7.52901	0.398718
MS.gene045066	GO:0009611;GO:0006355;GO:0009788;GO:0019900;GO:0000976;GO:000367	BP:response to wounding;BP:regulation of transcription, DNA-templated;BP:negative regulation of abscisic acid-activated signaling pathway;MF:kinase binding;MF:transcription regulatory region sequence-specific DNA binding;MF:DNA binding;	------	------	ENOG410YE96	S:Function unknown	QJI07920.1	NAC domain protein [Medicago sativa]	sp|Q39013|NAC2_ARATH;	NAC domain-containing protein 2 OS=Arabidopsis thaliana OX=3702 GN=NAC002 PE=1 SV=2;	PF02365.17	NAM	No apical meristem	up	0.656223	1.57595	0.69395	up	1.28931	2.44412	0.324698	up	2.11326	4.32669	0.00063661	down	-0.661944	0.632026	0.873332	up	1.15481	2.22655	0.664909	up	1.1837	2.27159	0.480726
MS.gene29657	GO:0010200;GO:004687	BP:response to chitin;MF:metal ion binding;	------	------	ENOG410XR0Z	S:Function unknown	XP_003616654.2	zinc finger CCCH domain-containing protein 29 [Medicago truncatula]	sp|Q9XEE6|C3H29_ARATH;	Zinc finger CCCH domain-containing protein 29 OS=Arabidopsis thaliana OX=3702 GN=At2g40140 PE=1 SV=1;	PF00023.32;PF13637.8;PF12796.9;PF13606.8;PF13857.8;PF18044.3;PF00642.26;PF18345.3	Ank;Ank_4;Ank_2;Ank_3;Ank_5;zf-CCCH_4;zf-CCCH;zf_CCCH_4	Ankyrin repeat;Ankyrin repeats;Ankyrin repeats;Ankyrin repeat;Ankyrin repeats;CCCH-type zinc finger;Zinc finger C-x8-C-x5-C-x3-H type;Zinc finger domain	up	1.43788	2.70923	0.0392927	up	0.411085	1.32969	0.846157	up	1.93851	3.8331	0.0272484	down	-1.14864	0.451049	0.591382	up	0.499063	1.4133	0.976483	up	1.23072	2.34685	0.567018
MS.gene98957	GO:2000022;GO:0009611;GO:0031347;GO:000563	BP:regulation of jasmonic acid mediated signaling pathway;BP:response to wounding;BP:regulation of defense response;CC:nucleus;	map04075	Plant hormone signal transduction	ENOG410XTRE	S:Function unknown	XP_013466543.1	protein TIFY 6B [Medicago truncatula]	sp|Q9LVI4|TIF6B_ARATH;	Protein TIFY 6B OS=Arabidopsis thaliana OX=3702 GN=TIFY6B PE=1 SV=1;	PF06200.16;PF09425.12	tify;Jas_motif	tify domain;Jas motif	up	1.9707	3.91957	0.0103982	up	0.622582	1.53963	0.645174	up	0.727236	1.65546	0.382253	up	0.664215	1.58471	0.690428	up	0.979826	1.97223	0.855636	up	0.395357	1.31527	0.936087
MS.gene69247	GO:0006952;GO:0019441;GO:0046872;GO:002003	BP:defense response;BP:tryptophan catabolic process to kynurenine;MF:metal ion binding;MF:heme binding;	------	------	ENOG410YA6B	S:Function unknown	RHN68377.1	putative nematode resistance protein-like HSPRO1 [Medicago truncatula]	sp|O04203|HSPR2_ARATH;	Nematode resistance protein-like HSPRO2 OS=Arabidopsis thaliana OX=3702 GN=HSPRO2 PE=1 SV=1;	PF07014.14;PF07231.14	Hs1pro-1_C;Hs1pro-1_N	Hs1pro-1 protein C-terminus;Hs1pro-1 N-terminus	up	0.664067	1.58454	0.462749	up	0.829692	1.77731	0.45683	up	2.13661	4.39727	0.00154281	up	0.829526	1.7771	0.881473	up	0.735951	1.66549	0.811206	up	2.60962	6.10345	0.000122871
MS.gene64536	GO:1901002;GO:0006355;GO:0045893;GO:0009409;GO:1902584;GO:0005634;GO:0043565;GO:0000978;GO:000098	BP:positive regulation of response to salt stress;BP:regulation of transcription, DNA-templated;BP:positive regulation of transcription, DNA-templated;BP:response to cold;BP:positive regulation of response to water deprivation;CC:nucleus;MF:sequence-specific DNA binding;MF:RNA polymerase II core promoter proximal region sequence-specific DNA binding;MF:RNA polymerase II transcription factor activ…	------	------	COG5147	K:Transcription	XP_003623113.1	transcription factor MYB3R-3 [Medicago truncatula]	sp|Q6R032|MB3R5_ARATH;	Transcription factor MYB3R-5 OS=Arabidopsis thaliana OX=3702 GN=MYB3R5 PE=2 SV=1;	PF00249.33;PF13921.8	Myb_DNA-binding;Myb_DNA-bind_6	Myb-like DNA-binding domain;Myb-like DNA-binding domain	up	2.20996	4.62661	0.00877128	up	1.66804	3.17783	0.0483607	up	2.40909	5.31139	0.0013004	down	-0.496007	0.709067	0.940338	down	-0.593146	0.662896	0.904963	up	0.660872	1.58104	0.800395
MS.gene04069	GO:0006468;GO:0009737;GO:0042542;GO:0009409;GO:0009651;GO:0005886;GO:0004683;GO:0004674;GO:0005516;GO:000552	BP:protein phosphorylation;BP:response to abscisic acid;BP:response to hydrogen peroxide;BP:response to cold;BP:response to salt stress;CC:plasma membrane;MF:calmodulin-dependent protein kinase activity;MF:protein serine/threonine kinase activity;MF:calmodulin binding;MF:ATP binding;	------	------	COG0515	T:Signal transduction mechanisms	XP_013460125.1	calmodulin-binding receptor-like cytoplasmic kinase 2 [Medicago truncatula]	sp|Q9FIL7|CRCK1_ARATH;	Calmodulin-binding receptor-like cytoplasmic kinase 1 OS=Arabidopsis thaliana OX=3702 GN=CRCK1 PE=1 SV=1;	PF07714.19;PF00069.27;PF03109.18;PF17667.3	PK_Tyr_Ser-Thr;Pkinase;ABC1;Pkinase_fungal	Protein tyrosine and serine/threonine kinase;Protein kinase domain;ABC1 atypical kinase-like domain;Fungal protein kinase	up	2.80226	6.97534	0.00505421	up	2.28535	4.87481	0.0398483	up	3.30244	9.86585	8.77e-05	up	0.254008	1.19252	0.999418	up	2.11749	4.33938	0.307837	up	1.44315	2.71915	0.594421
MS.gene76249	GO:1902074;GO:0009737;GO:0090359;GO:0005634;GO:000367	BP:response to salt;BP:response to abscisic acid;BP:negative regulation of abscisic acid biosynthetic process;CC:nucleus;MF:DNA binding;	------	------	COG5269	K:Transcription	XP_013470249.1	transcription factor DIVARICATA [Medicago truncatula]	sp|Q9FNN6|SRM1_ARATH;	Transcription factor SRM1 OS=Arabidopsis thaliana OX=3702 GN=SRM1 PE=1 SV=1;	PF00249.33	Myb_DNA-binding	Myb-like DNA-binding domain	up	1.63699	3.11015	0.182159	up	2.02889	4.08089	0.0423987	up	1.65185	3.14237	0.1259	up	0.470082	1.38519	0.996491	down	-0.122075	0.918865	0.998193	up	1.22345	2.33504	0.726377
